# Supplementary material for: Site-specific carbon isotope measurements of vanillin reference materials by nuclear magnetic resonance spectrometry
Source: Anal Bioanal Chem. 2022 Sep 13;414(24):7153–65. doi: 10.1007/s00216-022-04292-0 (PMC9482901; doi:10.1007/s00216-022-04292-0)
Supplement: Supplementary file 2 — Supplementary file2 (XLSX 181 KB) [file 216_2022_4292_MOESM2_ESM.xlsx]

## Sheet: summary
Summary results for carbon isotope deltas in VANA-1 and VANB-1
July 2022 / NRC Canada
Lab	Date	Instrument	Sample	Vial	C1	C2	C3	C4	C5	C6	C7	C8
NRC	2021-04-05	400MHz	VANA-1	120	-22.0867	-31.7795	-32.6062	-28.406	-29.5873	-29.9244	-23.2126	-52.8281	Table 3		Average NRC results
NRC	2021-04-05	400MHz	VANA-1	170	-21.0819	-32.1296	-33.1211	-29.1851	-29.3907	-29.2985	-22.766	-53.4626			VANA-1	-21.3589	-32.0903	-32.521	-28.2631	-29.8361	-29.3829	-23.7292	-53.2475
NRC	2021-04-06	400MHz	VANA-1	290	-21.1314	-32.5985	-31.8287	-27.9348	-30.6053	-29.9712	-22.9935	-53.3738			sd	0.455915	0.581921	0.756056	0.666787	0.555213	0.67481	1.04403	0.303889
NRC	2021-06-20	400MHz	VANA-1	380	-21.818	-32.407	-31.4128	-27.0028	-30.4431	-29.8161	-24.1803	-53.3453
NRC	2021-07-23	400MHz	VANA-1	380	-20.8715	-31.8936	-32.7361	-27.6598	-30.4228	-28.6263	-25.0845	-53.1389
NRC	2021-10-22	400MHz	VANA-1	510	-21.4673	-31.7637	-34.0088	-28.8451	-28.8565	-27.8884	-24.4353	-53.1656
NRC	2021-04-23	400MHz	VANA-1	540	-21.2081	-31.4986	-32.7625	-28.5507	-29.4194	-30.0071	-23.394	-53.5805
NRC	2021-07-02	400MHz	VANA-1	650	-21.968	-32.2511	-32.5208	-27.704	-29.7666	-29.2469	-23.5566	-53.411
NRC	2021-04-09	400MHz	VANA-1	870	-20.7924	-33.2881	-32.5584	-28.7114	-29.7729	-29.5945	-22.1959	-53.5173
NRC	2021-07-24	400MHz	VANA-1	910	-21.1641	-31.2935	-31.6547	-28.6316	-30.0963	-29.4552	-25.4734	-52.6521
Nantes	2020-02-18	400MHz	VANA-1	400	-22.5106	-31.659	-32.614	-31.0064	-29.5924	-26.7416	-25.5551	-50.7223
NRC	2021-03-05	400MHz	VANB-1	5	-19.2936	-31.1517	-33.6403	-24.5817	-22.0579	-26.8648	-18.5637	-30.6818	Table 4		Average NRC results
NRC	2021-03-01	400MHz	VANB-1	115	-19.8905	-29.7001	-32.5817	-24.8202	-24.8087	-26.5405	-18.583	-29.9164			VANB-1	-20.0744	-29.8733	-32.7712	-24.4768	-23.8546	-26.3763	-18.8197	-30.5907
NRC	2021-04-02	400MHz	VANB-1	465	-20.7708	-29.9088	-33.1121	-24.0888	-24.8107	-26.7489	-17.1584	-30.2366			sd	0.583501	0.548854	0.549052	0.598979	1.10532	0.671414	1.13329	0.522975
NRC	2021-06-25	400MHz	VANB-1	585	-20.8825	-29.5625	-31.8883	-23.8847	-25.3311	-26.4601	-18.4135	-30.4217
NRC	2021-04-11	400MHz	VANB-1	715	-20.5224	-29.9063	-33.2009	-24.4665	-23.4593	-26.9478	-18.1073	-30.2278
NRC	2021-03-06	400MHz	VANB-1	725	-20.4232	-30.4916	-32.9767	-23.4592	-24.7796	-26.306	-18.4425	-29.952
NRC	2021-10-15	400MHz	VANB-1	785	-19.7895	-29.4895	-32.2369	-25.6387	-23.3218	-24.941	-19.9489	-31.4657
NRC	2021-04-25	400MHz	VANB-1	855	-19.639	-29.5626	-33.0016	-24.5799	-22.7025	-26.0141	-20.4783	-30.8575
NRC	2021-03-07	400MHz	VANB-1	905	-20.2658	-29.5589	-32.1179	-24.3421	-24.3602	-27.2132	-17.9346	-31.0449
NRC	2021-06-27	400MHz	VANB-1	995	-19.2663	-29.4011	-32.9552	-24.9063	-22.9141	-25.7263	-20.5671	-31.1025
Nantes	2020-02-15	400MHz	VANB-1	815	-21.6616	-31.3539	-33.9813	-25.9131	-21.4854	-24.3526	-20.3439	-27.7242
				NRC (Apr 2021)	-21.2601	-32.2589	-32.5754	-28.5576	-29.7551	-29.7591	-22.9124	-53.3525	Table 5
				NRC (Jun-Oct 2021)	-21.4578	-31.9218	-32.4666	-27.9686	-29.9171	-29.0066	-24.546	-53.1426
				Nantes (Feb 2020)	-22.5106	-31.659	-32.614	-31.0064	-29.5924	-26.7416	-25.5551	-50.7223
				sd	0.672213	0.30071	0.0764038	1.61095	0.162311	1.57067	1.3336	1.4617
				NRC (Apr 2021)	-20.002	-29.9618	-32.7378	-24.6943	-23.8719	-26.4617	-18.4377	-30.6691	Table 6
				NRC (Jun-Oct 2021)	-20.1467	-29.7848	-32.8045	-24.2593	-23.8373	-26.2909	-19.2017	-30.5123
				Nantes (Feb 2020)	-21.6616	-31.3539	-33.9813	-25.9131	-21.4854	-24.3526	-20.3439	-27.7242
				sd	0.91922	0.859399	0.699481	0.857294	1.36798	1.17147	0.959294	1.65682

## Sheet: VANA-1
13C-qNMR raw data (last updated 09-feb-2022)
VANA-1 bulk carbon isotope delta = -31.30(3) permilles vs VPDB
VANA-1 chemical purity = 0.9982 g/g
13C/12C for VPDB = 0.011108
Lab	Date	Instrument	Sample	Vial	Experiment	Carbon	Frequency (Hz)	Peak area	delta_M0	delta_M1	delta_average
NRC	2021-04-05	400MHz	VANA-1	170	1	C1	19192.1	7.18428e+08	-20.7873	-20.388	-20.5876
NRC	2021-04-05	400MHz	VANA-1	170	1	C2	15363.2	7.03581e+08	-30.696	-30.978	-30.837
NRC	2021-04-05	400MHz	VANA-1	170	1	C3	14896	7.01635e+08	-33.4045	-33.5961	-33.5003
NRC	2021-04-05	400MHz	VANA-1	170	1	C4	13060.4	6.97506e+08	-28.7005	-29.1849	-28.9427
NRC	2021-04-05	400MHz	VANA-1	170	1	C5	12719.9	7.05527e+08	-27.9855	-28.2239	-28.1047
NRC	2021-04-05	400MHz	VANA-1	170	1	C6	11590.7	7.04073e+08	-30.0097	-30.2442	-30.1269
NRC	2021-04-05	400MHz	VANA-1	170	1	C7	11086.5	7.08384e+08	-24.0073	-24.2833	-24.1453
NRC	2021-04-05	400MHz	VANA-1	170	1	C8	5592.22	7.01363e+08	-54.8013	-53.574	-54.1876
NRC	2021-04-05	400MHz	VANA-1	170	2	C1	19192.2	7.17513e+08	-22.5213	-22.128	-22.3247
NRC	2021-04-05	400MHz	VANA-1	170	2	C2	15363.2	7.0322e+08	-31.6661	-31.923	-31.7945
NRC	2021-04-05	400MHz	VANA-1	170	2	C3	14896	7.02349e+08	-32.8778	-33.0504	-32.9641
NRC	2021-04-05	400MHz	VANA-1	170	2	C4	13060.3	6.97569e+08	-29.0809	-29.5824	-29.3316
NRC	2021-04-05	400MHz	VANA-1	170	2	C5	12719.9	7.03882e+08	-30.7453	-30.9671	-30.8562
NRC	2021-04-05	400MHz	VANA-1	170	2	C6	11590.7	7.0592e+08	-27.9079	-28.1846	-28.0462
NRC	2021-04-05	400MHz	VANA-1	170	2	C7	11086.5	7.10941e+08	-20.9188	-21.198	-21.0584
NRC	2021-04-05	400MHz	VANA-1	170	2	C8	5592.21	7.01792e+08	-54.6738	-53.4478	-54.0608
NRC	2021-04-05	400MHz	VANA-1	170	3	C1	19192.2	7.20587e+08	-21.2337	-20.8345	-21.0341
NRC	2021-04-05	400MHz	VANA-1	170	3	C2	15363.2	7.04503e+08	-32.7908	-33.0679	-32.9294
NRC	2021-04-05	400MHz	VANA-1	170	3	C3	14896	7.03714e+08	-33.8861	-34.0682	-33.9772
NRC	2021-04-05	400MHz	VANA-1	170	3	C4	13060.3	6.99852e+08	-28.793	-29.2724	-29.0327
NRC	2021-04-05	400MHz	VANA-1	170	3	C5	12719.9	7.06533e+08	-29.9737	-30.2036	-30.0886
NRC	2021-04-05	400MHz	VANA-1	170	3	C6	11590.7	7.07091e+08	-29.2002	-29.4771	-29.3387
NRC	2021-04-05	400MHz	VANA-1	170	3	C7	11086.5	7.12974e+08	-21.0349	-21.3188	-21.1769
NRC	2021-04-05	400MHz	VANA-1	170	3	C8	5592.21	7.04762e+08	-53.4796	-52.2497	-52.8647
NRC	2021-04-05	400MHz	VANA-1	170	4	C1	19192.2	7.21022e+08	-19.8513	-19.4519	-19.6516
NRC	2021-04-05	400MHz	VANA-1	170	4	C2	15363.2	7.03375e+08	-33.5829	-33.8326	-33.7078
NRC	2021-04-05	400MHz	VANA-1	170	4	C3	14896	7.04816e+08	-31.5824	-31.8051	-31.6938
NRC	2021-04-05	400MHz	VANA-1	170	4	C4	13060.3	6.98895e+08	-29.3581	-29.8398	-29.5989
NRC	2021-04-05	400MHz	VANA-1	170	4	C5	12719.9	7.07138e+08	-28.3569	-28.5911	-28.474
NRC	2021-04-05	400MHz	VANA-1	170	4	C6	11590.7	7.06332e+08	-29.4774	-29.7391	-29.6083
NRC	2021-04-05	400MHz	VANA-1	170	4	C7	11086.5	7.09778e+08	-24.6914	-24.9496	-24.8205
NRC	2021-04-05	400MHz	VANA-1	170	4	C8	5592.21	7.04195e+08	-53.492	-52.2555	-52.8738
NRC	2021-04-05	400MHz	VANA-1	170	5	C1	19192.2	7.19603e+08	-22.0107	-21.6127	-21.8117
NRC	2021-04-05	400MHz	VANA-1	170	5	C2	15363.2	7.0521e+08	-31.2422	-31.5165	-31.3794
NRC	2021-04-05	400MHz	VANA-1	170	5	C3	14896	7.03671e+08	-33.379	-33.5615	-33.4702
NRC	2021-04-05	400MHz	VANA-1	170	5	C4	13060.3	6.99461e+08	-28.7714	-29.2679	-29.0197
NRC	2021-04-05	400MHz	VANA-1	170	5	C5	12719.9	7.06598e+08	-29.3142	-29.5458	-29.43
NRC	2021-04-05	400MHz	VANA-1	170	5	C6	11590.7	7.06648e+08	-29.2449	-29.5	-29.3725
NRC	2021-04-05	400MHz	VANA-1	170	5	C7	11086.5	7.11513e+08	-22.4895	-22.768	-22.6288
NRC	2021-04-05	400MHz	VANA-1	170	5	C8	5592.21	7.04013e+08	-53.9404	-52.7123	-53.3263
NRC	2021-04-05	400MHz	VANA-1	120	6	C1	19192.1	7.17003e+08	-21.6272	-21.2063	-21.4168
NRC	2021-04-05	400MHz	VANA-1	120	6	C2	15363.2	7.01591e+08	-32.3547	-32.6497	-32.5022
NRC	2021-04-05	400MHz	VANA-1	120	6	C3	14896	7.0133e+08	-32.7193	-32.9237	-32.8215
NRC	2021-04-05	400MHz	VANA-1	120	6	C4	13060.4	6.98275e+08	-26.501	-27.0009	-26.751
NRC	2021-04-05	400MHz	VANA-1	120	6	C5	12719.9	7.04041e+08	-28.9403	-29.1766	-29.0584
NRC	2021-04-05	400MHz	VANA-1	120	6	C6	11590.7	7.01904e+08	-31.9194	-32.1809	-32.0502
NRC	2021-04-05	400MHz	VANA-1	120	6	C7	11086.5	7.07985e+08	-23.4416	-23.6895	-23.5656
NRC	2021-04-05	400MHz	VANA-1	120	6	C8	5592.22	7.01969e+08	-52.8893	-51.6615	-52.2754
NRC	2021-04-05	400MHz	VANA-1	120	7	C1	19192.1	7.17758e+08	-21.5227	-21.1282	-21.3255
NRC	2021-04-05	400MHz	VANA-1	120	7	C2	15363.2	7.0264e+08	-31.8202	-32.0971	-31.9587
NRC	2021-04-05	400MHz	VANA-1	120	7	C3	14896	7.01991e+08	-32.724	-32.9101	-32.8171
NRC	2021-04-05	400MHz	VANA-1	120	7	C4	13060.4	6.9678e+08	-29.5366	-30.0156	-29.7761
NRC	2021-04-05	400MHz	VANA-1	120	7	C5	12719.9	7.05032e+08	-28.4883	-28.7379	-28.6131
NRC	2021-04-05	400MHz	VANA-1	120	7	C6	11590.7	7.03465e+08	-30.6716	-30.9182	-30.7949
NRC	2021-04-05	400MHz	VANA-1	120	7	C7	11086.5	7.0917e+08	-22.7238	-22.9982	-22.861
NRC	2021-04-05	400MHz	VANA-1	120	7	C8	5592.22	7.02622e+08	-52.9056	-51.6743	-52.2899
NRC	2021-04-05	400MHz	VANA-1	120	8	C1	19192.1	7.1643e+08	-24.28	-23.8829	-24.0815
NRC	2021-04-05	400MHz	VANA-1	120	8	C2	15363.2	7.05001e+08	-29.4535	-29.7242	-29.5888
NRC	2021-04-05	400MHz	VANA-1	120	8	C3	14896	7.02776e+08	-32.5498	-32.7248	-32.6373
NRC	2021-04-05	400MHz	VANA-1	120	8	C4	13060.4	6.98314e+08	-28.2998	-28.82	-28.5599
NRC	2021-04-05	400MHz	VANA-1	120	8	C5	12719.9	7.05745e+08	-28.419	-28.65	-28.5345
NRC	2021-04-05	400MHz	VANA-1	120	8	C6	11590.7	7.05224e+08	-29.1434	-29.3758	-29.2596
NRC	2021-04-05	400MHz	VANA-1	120	8	C7	11086.5	7.0962e+08	-23.0255	-23.295	-23.1603
NRC	2021-04-05	400MHz	VANA-1	120	8	C8	5592.22	7.01581e+08	-55.2211	-54.0009	-54.611
NRC	2021-04-05	400MHz	VANA-1	120	9	C1	19192.1	7.18992e+08	-21.7304	-21.3316	-21.531
NRC	2021-04-05	400MHz	VANA-1	120	9	C2	15363.2	7.03522e+08	-32.4786	-32.7197	-32.5992
NRC	2021-04-05	400MHz	VANA-1	120	9	C3	14896	7.0419e+08	-31.5496	-31.7372	-31.6434
NRC	2021-04-05	400MHz	VANA-1	120	9	C4	13060.4	6.98535e+08	-28.9603	-29.4749	-29.2176
NRC	2021-04-05	400MHz	VANA-1	120	9	C5	12719.9	7.03655e+08	-32.2939	-32.5112	-32.4026
NRC	2021-04-05	400MHz	VANA-1	120	9	C6	11590.7	7.06681e+08	-28.088	-28.3848	-28.2364
NRC	2021-04-05	400MHz	VANA-1	120	9	C7	11086.5	7.11121e+08	-21.9141	-22.1732	-22.0437
NRC	2021-04-05	400MHz	VANA-1	120	9	C8	5592.22	7.0363e+08	-53.3776	-52.1465	-52.762
NRC	2021-04-05	400MHz	VANA-1	120	10	C1	19192.1	7.19417e+08	-22.2886	-21.8691	-22.0788
NRC	2021-04-05	400MHz	VANA-1	120	10	C2	15363.2	7.04595e+08	-32.1185	-32.3786	-32.2485
NRC	2021-04-05	400MHz	VANA-1	120	10	C3	14896	7.03952e+08	-33.0109	-33.2122	-33.1115
NRC	2021-04-05	400MHz	VANA-1	120	10	C4	13060.4	7.00403e+08	-27.471	-27.98	-27.7255
NRC	2021-04-05	400MHz	VANA-1	120	10	C5	12719.9	7.0668e+08	-29.2233	-29.432	-29.3277
NRC	2021-04-05	400MHz	VANA-1	120	10	C6	11590.7	7.0673e+08	-29.1538	-29.4079	-29.2808
NRC	2021-04-05	400MHz	VANA-1	120	10	C7	11086.5	7.1022e+08	-24.307	-24.5584	-24.4327
NRC	2021-04-05	400MHz	VANA-1	120	10	C8	5592.22	7.04854e+08	-52.8202	-51.5836	-52.2019
NRC	2021-04-06	400MHz	VANA-1	290	11	C1	19192.1	7.17283e+08	-19.9509	-19.5507	-19.7508
NRC	2021-04-06	400MHz	VANA-1	290	11	C2	15363.2	7.00827e+08	-32.1464	-32.3973	-32.2719
NRC	2021-04-06	400MHz	VANA-1	290	11	C3	14896	7.02082e+08	-30.3945	-30.6119	-30.5032
NRC	2021-04-06	400MHz	VANA-1	290	11	C4	13060.4	6.96027e+08	-28.3895	-28.8962	-28.6429
NRC	2021-04-06	400MHz	VANA-1	290	11	C5	12719.9	7.02361e+08	-30.0051	-30.2398	-30.1224
NRC	2021-04-06	400MHz	VANA-1	290	11	C6	11590.7	7.02507e+08	-29.8021	-30.0749	-29.9385
NRC	2021-04-06	400MHz	VANA-1	290	11	C7	11086.5	7.06175e+08	-24.6808	-24.9248	-24.8028
NRC	2021-04-06	400MHz	VANA-1	290	11	C8	5592.22	6.99492e+08	-55.0225	-53.7962	-54.4093
NRC	2021-04-06	400MHz	VANA-1	290	12	C1	19192.1	7.1746e+08	-20.4613	-20.0483	-20.2548
NRC	2021-04-06	400MHz	VANA-1	290	12	C2	15363.2	7.01175e+08	-32.4059	-32.6832	-32.5445
NRC	2021-04-06	400MHz	VANA-1	290	12	C3	14896	7.01739e+08	-31.6188	-31.8017	-31.7103
NRC	2021-04-06	400MHz	VANA-1	290	12	C4	13060.4	6.9711e+08	-27.6108	-28.1138	-27.8623
NRC	2021-04-06	400MHz	VANA-1	290	12	C5	12719.9	7.01003e+08	-32.6463	-32.8855	-32.7659
NRC	2021-04-06	400MHz	VANA-1	290	12	C6	11590.7	7.01737e+08	-31.6214	-31.9183	-31.7699
NRC	2021-04-06	400MHz	VANA-1	290	12	C7	11086.5	7.08932e+08	-21.5856	-21.8312	-21.7084
NRC	2021-04-06	400MHz	VANA-1	290	12	C8	5592.22	7.01916e+08	-52.4424	-51.2105	-51.8264
NRC	2021-04-06	400MHz	VANA-1	290	13	C1	19192.1	7.17843e+08	-20.6791	-20.264	-20.4716
NRC	2021-04-06	400MHz	VANA-1	290	13	C2	15363.2	7.00557e+08	-34.0043	-34.2759	-34.1401
NRC	2021-04-06	400MHz	VANA-1	290	13	C3	14896	7.01639e+08	-32.4965	-32.6851	-32.5908
NRC	2021-04-06	400MHz	VANA-1	290	13	C4	13060.4	6.98218e+08	-26.7905	-27.2799	-27.0352
NRC	2021-04-06	400MHz	VANA-1	290	13	C5	12719.9	7.01946e+08	-32.0692	-32.2864	-32.1778
NRC	2021-04-06	400MHz	VANA-1	290	13	C6	11590.7	7.03693e+08	-29.634	-29.9493	-29.7916
NRC	2021-04-06	400MHz	VANA-1	290	13	C7	11086.5	7.10648e+08	-19.9393	-20.1933	-20.0663
NRC	2021-04-06	400MHz	VANA-1	290	13	C8	5592.22	7.00733e+08	-54.7781	-53.5534	-54.1657
NRC	2021-04-06	400MHz	VANA-1	290	14	C1	19192.1	7.16891e+08	-22.075	-21.6685	-21.8717
NRC	2021-04-06	400MHz	VANA-1	290	14	C2	15363.2	7.0152e+08	-32.7451	-33.008	-32.8766
NRC	2021-04-06	400MHz	VANA-1	290	14	C3	14896	7.01589e+08	-32.648	-32.8521	-32.75
NRC	2021-04-06	400MHz	VANA-1	290	14	C4	13060.4	6.97479e+08	-27.914	-28.4162	-28.1651
NRC	2021-04-06	400MHz	VANA-1	290	14	C5	12719.9	7.04114e+08	-29.1288	-29.3482	-29.2385
NRC	2021-04-06	400MHz	VANA-1	290	14	C6	11590.7	7.04373e+08	-28.7681	-29.0386	-28.9034
NRC	2021-04-06	400MHz	VANA-1	290	14	C7	11086.5	7.0858e+08	-22.9043	-23.1676	-23.0359
NRC	2021-04-06	400MHz	VANA-1	290	14	C8	5592.22	7.01209e+08	-54.2089	-52.9798	-53.5944
NRC	2021-04-06	400MHz	VANA-1	290	15	C1	19192.1	7.16422e+08	-23.5135	-23.1029	-23.3082
NRC	2021-04-06	400MHz	VANA-1	290	15	C2	15363.2	7.03313e+08	-31.0318	-31.2874	-31.1596
NRC	2021-04-06	400MHz	VANA-1	290	15	C3	14896	7.02987e+08	-31.485	-31.6938	-31.5894
NRC	2021-04-06	400MHz	VANA-1	290	15	C4	13060.4	6.98189e+08	-27.7014	-28.2357	-27.9686
NRC	2021-04-06	400MHz	VANA-1	290	15	C5	12719.9	7.05051e+08	-28.6112	-28.8326	-28.7219
NRC	2021-04-06	400MHz	VANA-1	290	15	C6	11590.7	7.04535e+08	-29.3302	-29.5751	-29.4526
NRC	2021-04-06	400MHz	VANA-1	290	15	C7	11086.5	7.07478e+08	-25.2312	-25.4769	-25.3541
NRC	2021-04-06	400MHz	VANA-1	290	15	C8	5592.22	7.023e+08	-53.4889	-52.2575	-52.8732
NRC	2021-04-09	400MHz	VANA-1	870	16	C1	19192.1	7.22324e+08	-19.5742	-19.165	-19.3696
NRC	2021-04-09	400MHz	VANA-1	870	16	C2	15363.2	7.03962e+08	-34.2563	-34.5173	-34.3868
NRC	2021-04-09	400MHz	VANA-1	870	16	C3	14896	7.0571e+08	-31.833	-32.0348	-31.9339
NRC	2021-04-09	400MHz	VANA-1	870	16	C4	13060.4	7.00659e+08	-28.3799	-28.8421	-28.611
NRC	2021-04-09	400MHz	VANA-1	870	16	C5	12719.9	7.07422e+08	-29.4585	-29.6916	-29.5751
NRC	2021-04-09	400MHz	VANA-1	870	16	C6	11590.7	7.06688e+08	-30.4773	-30.7559	-30.6166
NRC	2021-04-09	400MHz	VANA-1	870	16	C7	11086.5	7.12744e+08	-22.0779	-22.3295	-22.2037
NRC	2021-04-09	400MHz	VANA-1	870	16	C8	5592.22	7.04648e+08	-54.3344	-53.1	-53.7172
NRC	2021-04-09	400MHz	VANA-1	870	17	C1	19192.1	7.23497e+08	-19.2278	-18.8372	-19.0325
NRC	2021-04-09	400MHz	VANA-1	870	17	C2	15363.2	7.05853e+08	-32.8799	-33.1195	-32.9997
NRC	2021-04-09	400MHz	VANA-1	870	17	C3	14896	7.07302e+08	-30.8742	-31.0765	-30.9753
NRC	2021-04-09	400MHz	VANA-1	870	17	C4	13060.4	7.00699e+08	-29.5733	-30.0666	-29.82
NRC	2021-04-09	400MHz	VANA-1	870	17	C5	12719.9	7.06703e+08	-31.7035	-31.9335	-31.8185
NRC	2021-04-09	400MHz	VANA-1	870	17	C6	11590.7	7.08998e+08	-28.524	-28.82	-28.672
NRC	2021-04-09	400MHz	VANA-1	870	17	C7	11086.5	7.13152e+08	-22.7716	-23.0311	-22.9014
NRC	2021-04-09	400MHz	VANA-1	870	17	C8	5592.22	7.05174e+08	-54.837	-53.6084	-54.2227
NRC	2021-04-09	400MHz	VANA-1	870	18	C1	19192.1	7.21745e+08	-21.8739	-21.4696	-21.6717
NRC	2021-04-09	400MHz	VANA-1	870	18	C2	15363.2	7.05445e+08	-33.6868	-33.9447	-33.8158
NRC	2021-04-09	400MHz	VANA-1	870	18	C3	14896	7.06869e+08	-31.7152	-31.9191	-31.8172
NRC	2021-04-09	400MHz	VANA-1	870	18	C4	13060.4	7.0199e+08	-28.0089	-28.5073	-28.2581
NRC	2021-04-09	400MHz	VANA-1	870	18	C5	12719.9	7.08071e+08	-30.0514	-30.2767	-30.1641
NRC	2021-04-09	400MHz	VANA-1	870	18	C6	11590.7	7.08638e+08	-29.2659	-29.5553	-29.4106
NRC	2021-04-09	400MHz	VANA-1	870	18	C7	11086.5	7.13944e+08	-21.9188	-22.1743	-22.0466
NRC	2021-04-09	400MHz	VANA-1	870	18	C8	5592.22	7.06062e+08	-53.8713	-52.6451	-53.2582
NRC	2021-04-09	400MHz	VANA-1	870	19	C1	19192.1	7.23129e+08	-21.5101	-21.106	-21.308
NRC	2021-04-09	400MHz	VANA-1	870	19	C2	15363.2	7.07079e+08	-32.9397	-33.2228	-33.0812
NRC	2021-04-09	400MHz	VANA-1	870	19	C3	14896	7.06635e+08	-33.5528	-33.7454	-33.6491
NRC	2021-04-09	400MHz	VANA-1	870	19	C4	13060.4	7.02735e+08	-28.4881	-28.9599	-28.724
NRC	2021-04-09	400MHz	VANA-1	870	19	C5	12719.9	7.10495e+08	-28.2166	-28.4541	-28.3353
NRC	2021-04-09	400MHz	VANA-1	870	19	C6	11590.7	7.08899e+08	-30.4239	-30.6805	-30.5522
NRC	2021-04-09	400MHz	VANA-1	870	19	C7	11086.5	7.14862e+08	-22.1793	-22.4529	-22.3161
NRC	2021-04-09	400MHz	VANA-1	870	19	C8	5592.22	7.0774e+08	-53.0822	-51.8521	-52.4672
NRC	2021-04-09	400MHz	VANA-1	870	20	C1	19192.1	7.22005e+08	-22.7844	-22.3761	-22.5803
NRC	2021-04-09	400MHz	VANA-1	870	20	C2	15363.2	7.07557e+08	-32.0182	-32.2961	-32.1571
NRC	2021-04-09	400MHz	VANA-1	870	20	C3	14896	7.05888e+08	-34.3268	-34.5061	-34.4165
NRC	2021-04-09	400MHz	VANA-1	870	20	C4	13060.4	7.0297e+08	-27.899	-28.3886	-28.1438
NRC	2021-04-09	400MHz	VANA-1	870	20	C5	12719.9	7.09838e+08	-28.8637	-29.0796	-28.9717
NRC	2021-04-09	400MHz	VANA-1	870	20	C6	11590.7	7.10035e+08	-28.5914	-28.8511	-28.7212
NRC	2021-04-09	400MHz	VANA-1	870	20	C7	11086.5	7.15256e+08	-21.372	-21.6519	-21.512
NRC	2021-04-09	400MHz	VANA-1	870	20	C8	5592.22	7.06476e+08	-54.5363	-53.3062	-53.9213
NRC	2021-04-23	400MHz	VANA-1	540	21	C1	19192.1	7.20123e+08	-20.1589	-19.7426	-19.9508
NRC	2021-04-23	400MHz	VANA-1	540	21	C2	15363.2	7.02863e+08	-33.3779	-33.6558	-33.5168
NRC	2021-04-23	400MHz	VANA-1	540	21	C3	14896	7.03566e+08	-32.4011	-32.6249	-32.513
NRC	2021-04-23	400MHz	VANA-1	540	21	C4	13060.4	6.99818e+08	-27.141	-27.6139	-27.3774
NRC	2021-04-23	400MHz	VANA-1	540	21	C5	12719.9	7.07527e+08	-26.8949	-27.1253	-27.0101
NRC	2021-04-23	400MHz	VANA-1	540	21	C6	11590.7	7.04822e+08	-30.6558	-30.9072	-30.7815
NRC	2021-04-23	400MHz	VANA-1	540	21	C7	11086.5	7.09381e+08	-24.3172	-24.5672	-24.4422
NRC	2021-04-23	400MHz	VANA-1	540	21	C8	5592.22	7.02098e+08	-55.4445	-54.2143	-54.8294
NRC	2021-04-23	400MHz	VANA-1	540	22	C1	19192.1	7.19244e+08	-21.9451	-21.5258	-21.7355
NRC	2021-04-23	400MHz	VANA-1	540	22	C2	15363.2	7.04673e+08	-31.4345	-31.7126	-31.5735
NRC	2021-04-23	400MHz	VANA-1	540	22	C3	14896	7.02581e+08	-34.3415	-34.531	-34.4363
NRC	2021-04-23	400MHz	VANA-1	540	22	C4	13060.4	7.00216e+08	-27.1564	-27.6592	-27.4078
NRC	2021-04-23	400MHz	VANA-1	540	22	C5	12719.9	7.06409e+08	-29.023	-29.2345	-29.1288
NRC	2021-04-23	400MHz	VANA-1	540	22	C6	11590.7	7.06151e+08	-29.3811	-29.6283	-29.5047
NRC	2021-04-23	400MHz	VANA-1	540	22	C7	11086.5	7.10246e+08	-23.6911	-23.9571	-23.8241
NRC	2021-04-23	400MHz	VANA-1	540	22	C8	5592.22	7.03999e+08	-53.4198	-52.1863	-52.8031
NRC	2021-04-23	400MHz	VANA-1	540	23	C1	19192.1	7.20027e+08	-21.9895	-21.5741	-21.7818
NRC	2021-04-23	400MHz	VANA-1	540	23	C2	15363.2	7.06509e+08	-29.9951	-30.2774	-30.1363
NRC	2021-04-23	400MHz	VANA-1	540	23	C3	14896	7.04458e+08	-32.8409	-33.0035	-32.9222
NRC	2021-04-23	400MHz	VANA-1	540	23	C4	13060.4	7.00407e+08	-28.0015	-28.512	-28.2567
NRC	2021-04-23	400MHz	VANA-1	540	23	C5	12719.9	7.05649e+08	-31.1879	-31.4228	-31.3054
NRC	2021-04-23	400MHz	VANA-1	540	23	C6	11590.7	7.05668e+08	-31.1624	-31.4153	-31.2888
NRC	2021-04-23	400MHz	VANA-1	540	23	C7	11086.5	7.11912e+08	-22.4965	-22.754	-22.6252
NRC	2021-04-23	400MHz	VANA-1	540	23	C8	5592.22	7.05313e+08	-52.7193	-51.4803	-52.0998
NRC	2021-04-23	400MHz	VANA-1	540	24	C1	19192.1	7.21639e+08	-20.6783	-20.2876	-20.483
NRC	2021-04-23	400MHz	VANA-1	540	24	C2	15363.2	7.06121e+08	-31.4253	-31.6738	-31.5495
NRC	2021-04-23	400MHz	VANA-1	540	24	C3	14896	7.06014e+08	-31.5739	-31.7638	-31.6689
NRC	2021-04-23	400MHz	VANA-1	540	24	C4	13060.4	6.99538e+08	-30.1134	-30.5978	-30.3556
NRC	2021-04-23	400MHz	VANA-1	540	24	C5	12719.9	7.07919e+08	-28.9322	-29.1726	-29.0524
NRC	2021-04-23	400MHz	VANA-1	540	24	C6	11590.7	7.07567e+08	-29.4202	-29.6643	-29.5422
NRC	2021-04-23	400MHz	VANA-1	540	24	C7	11086.5	7.11635e+08	-23.7805	-24.0463	-23.9134
NRC	2021-04-23	400MHz	VANA-1	540	24	C8	5592.22	7.04665e+08	-54.4683	-53.2356	-53.8519
NRC	2021-04-23	400MHz	VANA-1	540	25	C1	19192.1	7.21019e+08	-22.286	-21.893	-22.0895
NRC	2021-04-23	400MHz	VANA-1	540	25	C2	15363.2	7.07268e+08	-30.587	-30.8471	-30.717
NRC	2021-04-23	400MHz	VANA-1	540	25	C3	14896	7.06114e+08	-32.1851	-32.3592	-32.2722
NRC	2021-04-23	400MHz	VANA-1	540	25	C4	13060.4	7.00797e+08	-29.1017	-29.6107	-29.3562
NRC	2021-04-23	400MHz	VANA-1	540	25	C5	12719.9	7.07341e+08	-30.4848	-30.7164	-30.6006
NRC	2021-04-23	400MHz	VANA-1	540	25	C6	11590.7	7.08567e+08	-28.7864	-29.0497	-28.918
NRC	2021-04-23	400MHz	VANA-1	540	25	C7	11086.5	7.13444e+08	-22.0293	-22.3012	-22.1652
NRC	2021-04-23	400MHz	VANA-1	540	25	C8	5592.22	7.04864e+08	-54.9317	-53.7046	-54.3182
NRC	2021-06-20	400MHz	VANA-1	380	26	C1	19192.1	7.13821e+08	-21.9107	-21.5009	-21.7058
NRC	2021-06-20	400MHz	VANA-1	380	26	C2	15363.2	6.98864e+08	-32.0937	-32.3494	-32.2215
NRC	2021-06-20	400MHz	VANA-1	380	26	C3	14896	6.993e+08	-31.4838	-31.6787	-31.5812
NRC	2021-06-20	400MHz	VANA-1	380	26	C4	13060.4	6.9471e+08	-27.442	-27.9623	-27.7022
NRC	2021-06-20	400MHz	VANA-1	380	26	C5	12719.9	6.9933e+08	-31.4422	-31.6602	-31.5512
NRC	2021-06-20	400MHz	VANA-1	380	26	C6	11590.7	7.00895e+08	-29.2513	-29.5378	-29.3946
NRC	2021-06-20	400MHz	VANA-1	380	26	C7	11086.5	7.05587e+08	-22.682	-22.9281	-22.8051
NRC	2021-06-20	400MHz	VANA-1	380	26	C8	5592.22	6.98179e+08	-54.0866	-52.8616	-53.4741
NRC	2021-06-20	400MHz	VANA-1	380	27	C1	19192.2	7.13384e+08	-22.7924	-22.3718	-22.5821
NRC	2021-06-20	400MHz	VANA-1	380	27	C2	15363.2	7.00077e+08	-30.6704	-30.9512	-30.8108
NRC	2021-06-20	400MHz	VANA-1	380	27	C3	14896	6.98946e+08	-32.2543	-32.4534	-32.3538
NRC	2021-06-20	400MHz	VANA-1	380	27	C4	13060.3	6.95999e+08	-25.8934	-26.427	-26.1602
NRC	2021-06-20	400MHz	VANA-1	380	27	C5	12719.9	7.00737e+08	-29.7475	-29.9665	-29.857
NRC	2021-06-20	400MHz	VANA-1	380	27	C6	11590.7	7.00411e+08	-30.2038	-30.4642	-30.334
NRC	2021-06-20	400MHz	VANA-1	380	27	C7	11086.5	7.04902e+08	-23.9179	-24.1615	-24.0397
NRC	2021-06-20	400MHz	VANA-1	380	27	C8	5592.21	6.97771e+08	-54.9124	-53.6908	-54.3016
NRC	2021-06-20	400MHz	VANA-1	380	28	C1	19192.2	7.14276e+08	-23.1044	-22.679	-22.8917
NRC	2021-06-20	400MHz	VANA-1	380	28	C2	15363.2	6.99477e+08	-33.0414	-33.2745	-33.158
NRC	2021-06-20	400MHz	VANA-1	380	28	C3	14896	7.01928e+08	-29.6162	-29.8289	-29.7225
NRC	2021-06-20	400MHz	VANA-1	380	28	C4	13060.3	6.96105e+08	-27.2837	-27.8169	-27.5503
NRC	2021-06-20	400MHz	VANA-1	380	28	C5	12719.9	7.01199e+08	-30.6343	-30.8481	-30.7412
NRC	2021-06-20	400MHz	VANA-1	380	28	C6	11590.7	7.01555e+08	-30.1371	-30.4121	-30.2746
NRC	2021-06-20	400MHz	VANA-1	380	28	C7	11086.5	7.05539e+08	-24.5701	-24.782	-24.676
NRC	2021-06-20	400MHz	VANA-1	380	28	C8	5592.21	7.0099e+08	-52.0068	-50.7649	-51.3858
NRC	2021-06-20	400MHz	VANA-1	380	29	C1	19192.2	7.16778e+08	-20.304	-19.8807	-20.0924
NRC	2021-06-20	400MHz	VANA-1	380	29	C2	15363.2	6.99751e+08	-33.3091	-33.5668	-33.4379
NRC	2021-06-20	400MHz	VANA-1	380	29	C3	14896	7.00776e+08	-31.8777	-32.1094	-31.9936
NRC	2021-06-20	400MHz	VANA-1	380	29	C4	13060.3	6.97235e+08	-26.343	-26.8542	-26.5986
NRC	2021-06-20	400MHz	VANA-1	380	29	C5	12719.9	7.02464e+08	-29.5198	-29.726	-29.6229
NRC	2021-06-20	400MHz	VANA-1	380	29	C6	11590.7	7.02749e+08	-29.1218	-29.4009	-29.2614
NRC	2021-06-20	400MHz	VANA-1	380	29	C7	11086.5	7.05642e+08	-25.0818	-25.319	-25.2004
NRC	2021-06-20	400MHz	VANA-1	380	29	C8	5592.21	6.99387e+08	-54.8345	-53.6049	-54.2197
NRC	2021-07-02	400MHz	VANA-1	650	30	C1	19192.1	7.10626e+08	-22.4876	-22.0633	-22.2755
NRC	2021-07-02	400MHz	VANA-1	650	30	C2	15363.2	6.96325e+08	-31.8379	-32.1057	-31.9718
NRC	2021-07-02	400MHz	VANA-1	650	30	C3	14896	6.96977e+08	-30.9205	-31.1143	-31.0174
NRC	2021-07-02	400MHz	VANA-1	650	30	C4	13060.4	6.92937e+08	-26.1166	-26.6413	-26.379
NRC	2021-07-02	400MHz	VANA-1	650	30	C5	12719.9	6.96811e+08	-31.1539	-31.3763	-31.2651
NRC	2021-07-02	400MHz	VANA-1	650	30	C6	11590.7	6.96847e+08	-31.1032	-31.3816	-31.2424
NRC	2021-07-02	400MHz	VANA-1	650	30	C7	11086.5	7.02658e+08	-22.9367	-23.1616	-23.0492
NRC	2021-07-02	400MHz	VANA-1	650	30	C8	5592.22	6.95642e+08	-53.8361	-52.6108	-53.2234
NRC	2021-07-02	400MHz	VANA-1	650	31	C1	19192.1	7.13382e+08	-21.2628	-20.8506	-21.0567
NRC	2021-07-02	400MHz	VANA-1	650	31	C2	15363.2	6.97831e+08	-32.2986	-32.5769	-32.4377
NRC	2021-07-02	400MHz	VANA-1	650	31	C3	14896	6.97417e+08	-32.8782	-33.0693	-32.9737
NRC	2021-07-02	400MHz	VANA-1	650	31	C4	13060.4	6.93804e+08	-27.4752	-27.9594	-27.7173
NRC	2021-07-02	400MHz	VANA-1	650	31	C5	12719.9	7.00042e+08	-29.1989	-29.4268	-29.3128
NRC	2021-07-02	400MHz	VANA-1	650	31	C6	11590.7	6.99217e+08	-30.3558	-30.6181	-30.4869
NRC	2021-07-02	400MHz	VANA-1	650	31	C7	11086.5	7.04878e+08	-22.4198	-22.6778	-22.5488
NRC	2021-07-02	400MHz	VANA-1	650	31	C8	5592.22	6.96989e+08	-54.5026	-53.2758	-53.8892
NRC	2021-07-02	400MHz	VANA-1	650	32	C1	19192.1	7.12718e+08	-23.2802	-22.8684	-23.0743
NRC	2021-07-02	400MHz	VANA-1	650	32	C2	15363.2	6.98587e+08	-32.3253	-32.5842	-32.4548
NRC	2021-07-02	400MHz	VANA-1	650	32	C3	14896	6.97776e+08	-33.4608	-33.6598	-33.5603
NRC	2021-07-02	400MHz	VANA-1	650	32	C4	13060.4	6.94783e+08	-27.1811	-27.7016	-27.4414
NRC	2021-07-02	400MHz	VANA-1	650	32	C5	12719.9	7.00475e+08	-29.6814	-29.8807	-29.781
NRC	2021-07-02	400MHz	VANA-1	650	32	C6	11590.7	7.02104e+08	-27.4009	-27.6749	-27.5379
NRC	2021-07-02	400MHz	VANA-1	650	32	C7	11086.5	7.05425e+08	-22.7512	-23.0172	-22.8842
NRC	2021-07-02	400MHz	VANA-1	650	32	C8	5592.22	6.97903e+08	-54.3113	-53.0857	-53.6985
NRC	2021-07-02	400MHz	VANA-1	650	33	C1	19192.1	7.13743e+08	-22.3181	-21.9094	-22.1138
NRC	2021-07-02	400MHz	VANA-1	650	33	C2	15363.2	6.98915e+08	-32.3186	-32.5754	-32.447
NRC	2021-07-02	400MHz	VANA-1	650	33	C3	14896	6.99524e+08	-31.4661	-31.6798	-31.5729
NRC	2021-07-02	400MHz	VANA-1	650	33	C4	13060.4	6.94758e+08	-27.672	-28.1924	-27.9322
NRC	2021-07-02	400MHz	VANA-1	650	33	C5	12719.9	7.00984e+08	-29.4234	-29.6462	-29.5348
NRC	2021-07-02	400MHz	VANA-1	650	33	C6	11590.7	7.0096e+08	-29.4568	-29.7241	-29.5905
NRC	2021-07-02	400MHz	VANA-1	650	33	C7	11086.5	7.04612e+08	-24.3454	-24.592	-24.4687
NRC	2021-07-02	400MHz	VANA-1	650	33	C8	5592.22	6.98898e+08	-53.3926	-52.1649	-52.7787
NRC	2021-07-02	400MHz	VANA-1	650	34	C1	19192.1	7.1514e+08	-21.523	-21.1163	-21.3196
NRC	2021-07-02	400MHz	VANA-1	650	34	C2	15363.2	7.00076e+08	-31.821	-32.067	-31.944
NRC	2021-07-02	400MHz	VANA-1	650	34	C3	14896	6.98962e+08	-33.378	-33.5813	-33.4797
NRC	2021-07-02	400MHz	VANA-1	650	34	C4	13060.4	6.9476e+08	-28.7991	-29.3013	-29.0502
NRC	2021-07-02	400MHz	VANA-1	650	34	C5	12719.9	7.0221e+08	-28.8374	-29.041	-28.9392
NRC	2021-07-02	400MHz	VANA-1	650	34	C6	11590.7	7.03345e+08	-27.252	-27.5016	-27.3768
NRC	2021-07-02	400MHz	VANA-1	650	34	C7	11086.5	7.05172e+08	-24.6975	-24.9669	-24.8322
NRC	2021-07-02	400MHz	VANA-1	650	34	C8	5592.22	6.99197e+08	-54.0842	-52.8456	-53.4649
NRC	2021-07-23	400MHz	VANA-1	380	35	C1	19192.1	7.12932e+08	-21.1139	-20.7044	-20.9092
NRC	2021-07-23	400MHz	VANA-1	380	35	C2	15363.2	6.98312e+08	-30.86	-31.1171	-30.9886
NRC	2021-07-23	400MHz	VANA-1	380	35	C3	14896	6.97375e+08	-32.1735	-32.3784	-32.276
NRC	2021-07-23	400MHz	VANA-1	380	35	C4	13060.4	6.93114e+08	-27.6865	-28.2138	-27.9501
NRC	2021-07-23	400MHz	VANA-1	380	35	C5	12719.9	6.98426e+08	-30.6991	-30.9136	-30.8063
NRC	2021-07-23	400MHz	VANA-1	380	35	C6	11590.7	6.99724e+08	-28.8788	-29.1425	-29.0107
NRC	2021-07-23	400MHz	VANA-1	380	35	C7	11086.5	7.02357e+08	-25.1854	-25.4371	-25.3113
NRC	2021-07-23	400MHz	VANA-1	380	35	C8	5592.22	6.96961e+08	-53.7954	-52.5683	-53.1818
NRC	2021-07-23	400MHz	VANA-1	380	36	C1	19192.1	7.13327e+08	-21.7513	-21.3445	-21.5479
NRC	2021-07-23	400MHz	VANA-1	380	36	C2	15363.2	6.97883e+08	-32.6339	-32.8743	-32.7541
NRC	2021-07-23	400MHz	VANA-1	380	36	C3	14896	6.98433e+08	-31.8633	-32.0846	-31.9739
NRC	2021-07-23	400MHz	VANA-1	380	36	C4	13060.4	6.93462e+08	-28.3703	-28.8899	-28.6301
NRC	2021-07-23	400MHz	VANA-1	380	36	C5	12719.9	7.00213e+08	-29.3697	-29.5791	-29.4744
NRC	2021-07-23	400MHz	VANA-1	380	36	C6	11590.7	7.01303e+08	-27.8419	-28.1091	-27.9755
NRC	2021-07-23	400MHz	VANA-1	380	36	C7	11086.5	7.03217e+08	-25.1603	-25.4138	-25.2871
NRC	2021-07-23	400MHz	VANA-1	380	36	C8	5592.22	6.98083e+08	-53.4022	-52.1671	-52.7846
NRC	2021-07-23	400MHz	VANA-1	380	37	C1	19192.1	7.13997e+08	-21.8431	-21.4236	-21.6333
NRC	2021-07-23	400MHz	VANA-1	380	37	C2	15363.2	6.98948e+08	-32.1509	-32.4169	-32.2839
NRC	2021-07-23	400MHz	VANA-1	380	37	C3	14896	6.97889e+08	-33.6327	-33.8436	-33.7382
NRC	2021-07-23	400MHz	VANA-1	380	37	C4	13060.4	6.95446e+08	-26.5759	-27.1049	-26.8404
NRC	2021-07-23	400MHz	VANA-1	380	37	C5	12719.9	7.0008e+08	-30.5669	-30.7643	-30.6656
NRC	2021-07-23	400MHz	VANA-1	380	37	C6	11590.7	7.01879e+08	-28.0481	-28.3275	-28.1878
NRC	2021-07-23	400MHz	VANA-1	380	37	C7	11086.5	7.04601e+08	-24.2385	-24.4974	-24.368
NRC	2021-07-23	400MHz	VANA-1	380	37	C8	5592.22	6.98851e+08	-53.3366	-52.108	-52.7223
NRC	2021-07-23	400MHz	VANA-1	380	38	C1	19192.1	7.15183e+08	-20.345	-19.9242	-20.1346
NRC	2021-07-23	400MHz	VANA-1	380	38	C2	15363.2	6.99254e+08	-31.8659	-32.1199	-31.9929
NRC	2021-07-23	400MHz	VANA-1	380	38	C3	14896	6.98953e+08	-32.2872	-32.511	-32.3991
NRC	2021-07-23	400MHz	VANA-1	380	38	C4	13060.4	6.95548e+08	-26.5759	-27.1145	-26.8452
NRC	2021-07-23	400MHz	VANA-1	380	38	C5	12719.9	6.99458e+08	-31.5806	-31.7795	-31.68
NRC	2021-07-23	400MHz	VANA-1	380	38	C6	11590.7	7.01697e+08	-28.4474	-28.7312	-28.5893
NRC	2021-07-23	400MHz	VANA-1	380	38	C7	11086.5	7.03454e+08	-25.9884	-26.2301	-26.1093
NRC	2021-07-23	400MHz	VANA-1	380	38	C8	5592.22	6.98979e+08	-53.3022	-52.0745	-52.6884
NRC	2021-07-23	400MHz	VANA-1	380	39	C1	19192.1	7.16067e+08	-20.3373	-19.9279	-20.1326
NRC	2021-07-23	400MHz	VANA-1	380	39	C2	15363.2	7.00508e+08	-31.3128	-31.5842	-31.4485
NRC	2021-07-23	400MHz	VANA-1	380	39	C3	14896	6.99163e+08	-33.1937	-33.3929	-33.2933
NRC	2021-07-23	400MHz	VANA-1	380	39	C4	13060.4	6.95546e+08	-27.7847	-28.2812	-28.033
NRC	2021-07-23	400MHz	VANA-1	380	39	C5	12719.9	7.01893e+08	-29.3777	-29.598	-29.4879
NRC	2021-07-23	400MHz	VANA-1	380	39	C6	11590.7	7.01991e+08	-29.2407	-29.4954	-29.3681
NRC	2021-07-23	400MHz	VANA-1	380	39	C7	11086.5	7.05586e+08	-24.2147	-24.4789	-24.3468
NRC	2021-07-23	400MHz	VANA-1	380	39	C8	5592.22	6.98646e+08	-54.9301	-53.7044	-54.3173
NRC	2021-07-24	400MHz	VANA-1	910	40	C1	19192.1	7.22958e+08	-19.8517	-19.4433	-19.6475
NRC	2021-07-24	400MHz	VANA-1	910	40	C2	15363.2	7.06752e+08	-31.5218	-31.7782	-31.65
NRC	2021-07-24	400MHz	VANA-1	910	40	C3	14896	7.06492e+08	-31.8819	-32.0751	-31.9785
NRC	2021-07-24	400MHz	VANA-1	910	40	C4	13060.4	7.01427e+08	-28.4403	-28.9443	-28.6923
NRC	2021-07-24	400MHz	VANA-1	910	40	C5	12719.9	7.06713e+08	-31.5764	-31.8012	-31.6888
NRC	2021-07-24	400MHz	VANA-1	910	40	C6	11590.7	7.08019e+08	-29.767	-30.0396	-29.9033
NRC	2021-07-24	400MHz	VANA-1	910	40	C7	11086.5	7.12188e+08	-23.9927	-24.2438	-24.1183
NRC	2021-07-24	400MHz	VANA-1	910	40	C8	5592.22	7.06182e+08	-53.3608	-52.1277	-52.7442
NRC	2021-07-24	400MHz	VANA-1	910	41	C1	19192.1	7.22068e+08	-22.2976	-21.8846	-22.0911
NRC	2021-07-24	400MHz	VANA-1	910	41	C2	15363.2	7.08757e+08	-29.9613	-30.2364	-30.0988
NRC	2021-07-24	400MHz	VANA-1	910	41	C3	14896	7.07857e+08	-31.2071	-31.4193	-31.3132
NRC	2021-07-24	400MHz	VANA-1	910	41	C4	13060.4	7.03224e+08	-27.1446	-27.6753	-27.4099
NRC	2021-07-24	400MHz	VANA-1	910	41	C5	12719.9	7.10068e+08	-28.1481	-28.3856	-28.2668
NRC	2021-07-24	400MHz	VANA-1	910	41	C6	11590.7	7.07882e+08	-31.1722	-31.4031	-31.2877
NRC	2021-07-24	400MHz	VANA-1	910	41	C7	11086.5	7.11377e+08	-26.337	-26.5758	-26.4564
NRC	2021-07-24	400MHz	VANA-1	910	41	C8	5592.22	7.06494e+08	-54.1248	-52.8976	-53.5112
NRC	2021-07-24	400MHz	VANA-1	910	42	C1	19192.1	7.24755e+08	-19.9976	-19.5917	-19.7947
NRC	2021-07-24	400MHz	VANA-1	910	42	C2	15363.2	7.08391e+08	-31.8283	-32.065	-31.9466
NRC	2021-07-24	400MHz	VANA-1	910	42	C3	14896	7.08683e+08	-31.4247	-31.6114	-31.518
NRC	2021-07-24	400MHz	VANA-1	910	42	C4	13060.4	7.02456e+08	-29.5828	-30.0797	-29.8313
NRC	2021-07-24	400MHz	VANA-1	910	42	C5	12719.9	7.08433e+08	-31.7705	-31.9912	-31.8809
NRC	2021-07-24	400MHz	VANA-1	910	42	C6	11590.7	7.10359e+08	-29.1097	-29.3799	-29.2448
NRC	2021-07-24	400MHz	VANA-1	910	42	C7	11086.5	7.14197e+08	-23.8065	-24.0557	-23.9311
NRC	2021-07-24	400MHz	VANA-1	910	42	C8	5592.22	7.08403e+08	-52.8726	-51.6278	-52.2502
NRC	2021-07-24	400MHz	VANA-1	910	43	C1	19192.1	7.24894e+08	-21.2613	-20.8617	-21.0615
NRC	2021-07-24	400MHz	VANA-1	910	43	C2	15363.2	7.09222e+08	-32.1187	-32.354	-32.2364
NRC	2021-07-24	400MHz	VANA-1	910	43	C3	14896	7.09949e+08	-31.1159	-31.35	-31.233
NRC	2021-07-24	400MHz	VANA-1	910	43	C4	13060.4	7.03826e+08	-29.1121	-29.6361	-29.3741
NRC	2021-07-24	400MHz	VANA-1	910	43	C5	12719.9	7.11783e+08	-28.5861	-28.8062	-28.6961
NRC	2021-07-24	400MHz	VANA-1	910	43	C6	11590.7	7.12125e+08	-28.114	-28.3669	-28.2404
NRC	2021-07-24	400MHz	VANA-1	910	43	C7	11086.5	7.12984e+08	-26.9297	-27.1817	-27.0557
NRC	2021-07-24	400MHz	VANA-1	910	43	C8	5592.22	7.09235e+08	-53.1555	-51.9205	-52.538
NRC	2021-07-24	400MHz	VANA-1	910	44	C1	19192.1	7.23527e+08	-23.4337	-23.0183	-23.226
NRC	2021-07-24	400MHz	VANA-1	910	44	C2	15363.2	7.1068e+08	-30.4116	-30.6601	-30.5359
NRC	2021-07-24	400MHz	VANA-1	910	44	C3	14896	7.09434e+08	-32.1303	-32.3316	-32.231
NRC	2021-07-24	400MHz	VANA-1	910	44	C4	13060.4	7.05144e+08	-27.5789	-28.1218	-27.8504
NRC	2021-07-24	400MHz	VANA-1	910	44	C5	12719.9	7.1109e+08	-29.8462	-30.0512	-29.9487
NRC	2021-07-24	400MHz	VANA-1	910	44	C6	11590.7	7.12083e+08	-28.4766	-28.7229	-28.5997
NRC	2021-07-24	400MHz	VANA-1	910	44	C7	11086.5	7.14109e+08	-25.6828	-25.928	-25.8054
NRC	2021-07-24	400MHz	VANA-1	910	44	C8	5592.22	7.09694e+08	-52.8335	-51.6003	-52.2169
NRC	2021-10-22	400MHz	VANA-1	510	45	C1	19192.1	7.1343e+08	-21.9284	-21.5246	-21.7265
NRC	2021-10-22	400MHz	VANA-1	510	45	C2	15363.2	6.98396e+08	-32.2325	-32.4841	-32.3583
NRC	2021-10-22	400MHz	VANA-1	510	45	C3	14896	6.9768e+08	-33.2349	-33.4287	-33.3318
NRC	2021-10-22	400MHz	VANA-1	510	45	C4	13060.4	6.93301e+08	-28.9156	-29.4175	-29.1666
NRC	2021-10-22	400MHz	VANA-1	510	45	C5	12719.9	7.00081e+08	-29.8721	-30.084	-29.9781
NRC	2021-10-22	400MHz	VANA-1	510	45	C6	11590.7	7.01447e+08	-27.9589	-28.2228	-28.0908
NRC	2021-10-22	400MHz	VANA-1	510	45	C7	11086.5	7.04728e+08	-23.3628	-23.6331	-23.498
NRC	2021-10-22	400MHz	VANA-1	510	45	C8	5592.22	6.98685e+08	-52.8877	-51.6526	-52.2701
NRC	2021-10-22	400MHz	VANA-1	510	46	C1	19192.1	7.13768e+08	-22.6857	-22.2976	-22.4916
NRC	2021-10-22	400MHz	VANA-1	510	46	C2	15363.2	7.00111e+08	-31.0445	-31.3038	-31.1741
NRC	2021-10-22	400MHz	VANA-1	510	46	C3	14896	6.97748e+08	-34.3505	-34.5401	-34.4453
NRC	2021-10-22	400MHz	VANA-1	510	46	C4	13060.4	6.93343e+08	-30.0732	-30.5725	-30.3229
NRC	2021-10-22	400MHz	VANA-1	510	46	C5	12719.9	7.02204e+08	-28.1162	-28.3367	-28.2265
NRC	2021-10-22	400MHz	VANA-1	510	46	C6	11590.7	7.0286e+08	-27.199	-27.4368	-27.3179
NRC	2021-10-22	400MHz	VANA-1	510	46	C7	11086.5	7.05271e+08	-23.8251	-24.1223	-23.9737
NRC	2021-10-22	400MHz	VANA-1	510	46	C8	5592.22	6.99397e+08	-53.0989	-51.8682	-52.4836
NRC	2021-10-22	400MHz	VANA-1	510	47	C1	19192.1	7.16034e+08	-19.6954	-19.2846	-19.49
NRC	2021-10-22	400MHz	VANA-1	510	47	C2	15363.2	6.9979e+08	-31.6367	-31.9051	-31.7709
NRC	2021-10-22	400MHz	VANA-1	510	47	C3	14896	6.98273e+08	-33.7587	-33.9722	-33.8654
NRC	2021-10-22	400MHz	VANA-1	510	47	C4	13060.4	6.9527e+08	-27.4924	-27.9917	-27.7421
NRC	2021-10-22	400MHz	VANA-1	510	47	C5	12719.9	7.01556e+08	-29.1672	-29.3753	-29.2713
NRC	2021-10-22	400MHz	VANA-1	510	47	C6	11590.7	7.0226e+08	-28.182	-28.4413	-28.3116
NRC	2021-10-22	400MHz	VANA-1	510	47	C7	11086.5	7.04501e+08	-25.0478	-25.3161	-25.182
NRC	2021-10-22	400MHz	VANA-1	510	47	C8	5592.22	6.9781e+08	-55.411	-54.1826	-54.7968
NRC	2021-10-22	400MHz	VANA-1	510	48	C1	19192.1	7.14572e+08	-22.6035	-22.1968	-22.4002
NRC	2021-10-22	400MHz	VANA-1	510	48	C2	15363.2	7.00177e+08	-31.9734	-32.2292	-32.1013
NRC	2021-10-22	400MHz	VANA-1	510	48	C3	14896	6.98876e+08	-33.7905	-34.006	-33.8983
NRC	2021-10-22	400MHz	VANA-1	510	48	C4	13060.4	6.9527e+08	-28.3725	-28.8817	-28.6271
NRC	2021-10-22	400MHz	VANA-1	510	48	C5	12719.9	7.03553e+08	-27.2548	-27.4614	-27.3581
NRC	2021-10-22	400MHz	VANA-1	510	48	C6	11590.7	7.03486e+08	-27.3488	-27.5869	-27.4679
NRC	2021-10-22	400MHz	VANA-1	510	48	C7	11086.5	7.04868e+08	-25.4169	-25.6913	-25.5541
NRC	2021-10-22	400MHz	VANA-1	510	48	C8	5592.22	6.99736e+08	-53.6323	-52.4036	-53.0179
NRC	2021-10-22	400MHz	VANA-1	510	49	C1	19192.1	7.16228e+08	-21.43	-21.026	-21.228
NRC	2021-10-22	400MHz	VANA-1	510	49	C2	15363.2	7.01466e+08	-31.2763	-31.5509	-31.4136
NRC	2021-10-22	400MHz	VANA-1	510	49	C3	14896	6.99224e+08	-34.4045	-34.6016	-34.5031
NRC	2021-10-22	400MHz	VANA-1	510	49	C4	13060.4	6.96237e+08	-28.1138	-28.6198	-28.3668
NRC	2021-10-22	400MHz	VANA-1	510	49	C5	12719.9	7.02852e+08	-29.3417	-29.5558	-29.4487
NRC	2021-10-22	400MHz	VANA-1	510	49	C6	11590.7	7.03723e+08	-28.1248	-28.3823	-28.2535
NRC	2021-10-22	400MHz	VANA-1	510	49	C7	11086.5	7.06801e+08	-23.8276	-24.11	-23.9688
NRC	2021-10-22	400MHz	VANA-1	510	49	C8	5592.22	7.00349e+08	-53.8737	-52.6455	-53.2596
Nantes	2020-02-18	400MHz	VANA-1	400	50	C1	19192.1	1.18907e+09	-23.0003	-22.6003	-22.8003
Nantes	2020-02-18	400MHz	VANA-1	400	50	C2	15363.2	1.16584e+09	-31.7587	-31.976	-31.8674
Nantes	2020-02-18	400MHz	VANA-1	400	50	C3	14896	1.16435e+09	-33.0113	-33.2177	-33.1145
Nantes	2020-02-18	400MHz	VANA-1	400	50	C4	13060.4	1.15538e+09	-30.102	-30.6333	-30.3677
Nantes	2020-02-18	400MHz	VANA-1	400	50	C5	12719.9	1.16795e+09	-29.9873	-30.1788	-30.0831
Nantes	2020-02-18	400MHz	VANA-1	400	50	C6	11590.7	1.17324e+09	-25.5518	-25.8057	-25.6787
Nantes	2020-02-18	400MHz	VANA-1	400	50	C7	11086.5	1.17294e+09	-25.8004	-26.0715	-25.9359
Nantes	2020-02-18	400MHz	VANA-1	400	50	C8	5592.22	1.16784e+09	-51.1822	-49.9377	-50.56
Nantes	2020-02-18	400MHz	VANA-1	400	51	C1	19192.1	1.19066e+09	-23.217	-22.8245	-23.0208
Nantes	2020-02-18	400MHz	VANA-1	400	51	C2	15363.2	1.16784e+09	-31.5993	-31.8035	-31.7014
Nantes	2020-02-18	400MHz	VANA-1	400	51	C3	14896	1.16705e+09	-32.2658	-32.4661	-32.366
Nantes	2020-02-18	400MHz	VANA-1	400	51	C4	13060.4	1.15618e+09	-30.9471	-31.4804	-31.2138
Nantes	2020-02-18	400MHz	VANA-1	400	51	C5	12719.9	1.16918e+09	-30.4817	-30.6764	-30.579
Nantes	2020-02-18	400MHz	VANA-1	400	51	C6	11590.7	1.17548e+09	-25.2	-25.4558	-25.3279
Nantes	2020-02-18	400MHz	VANA-1	400	51	C7	11086.5	1.17511e+09	-25.5085	-25.7792	-25.6438
Nantes	2020-02-18	400MHz	VANA-1	400	51	C8	5592.22	1.16966e+09	-51.1748	-49.9276	-50.5512
Nantes	2020-02-18	400MHz	VANA-1	400	52	C1	19192.1	1.19476e+09	-21.8354	-21.4299	-21.6326
Nantes	2020-02-18	400MHz	VANA-1	400	52	C2	15363.2	1.16915e+09	-32.4985	-32.7285	-32.6135
Nantes	2020-02-18	400MHz	VANA-1	400	52	C3	14896	1.16877e+09	-32.812	-33.0206	-32.9163
Nantes	2020-02-18	400MHz	VANA-1	400	52	C4	13060.4	1.15985e+09	-29.8343	-30.3408	-30.0876
Nantes	2020-02-18	400MHz	VANA-1	400	52	C5	12719.9	1.17298e+09	-29.2937	-29.498	-29.3958
Nantes	2020-02-18	400MHz	VANA-1	400	52	C6	11590.7	1.17534e+09	-27.322	-27.5723	-27.4472
Nantes	2020-02-18	400MHz	VANA-1	400	52	C7	11086.5	1.17746e+09	-25.5467	-25.81	-25.6784
Nantes	2020-02-18	400MHz	VANA-1	400	52	C8	5592.22	1.17195e+09	-51.2515	-50.0036	-50.6275
Nantes	2020-02-18	400MHz	VANA-1	400	53	C1	19192.1	1.19638e+09	-22.2102	-21.8213	-22.0158
Nantes	2020-02-18	400MHz	VANA-1	400	53	C2	15363.2	1.17271e+09	-31.2252	-31.4413	-31.3333
Nantes	2020-02-18	400MHz	VANA-1	400	53	C3	14896	1.17165e+09	-32.1121	-32.3205	-32.2163
Nantes	2020-02-18	400MHz	VANA-1	400	53	C4	13060.4	1.15988e+09	-31.5164	-32.0249	-31.7707
Nantes	2020-02-18	400MHz	VANA-1	400	53	C5	12719.9	1.17657e+09	-28.0024	-28.2174	-28.1099
Nantes	2020-02-18	400MHz	VANA-1	400	53	C6	11590.7	1.17817e+09	-26.6678	-26.8915	-26.7796
Nantes	2020-02-18	400MHz	VANA-1	400	53	C7	11086.5	1.17799e+09	-26.8168	-27.0888	-26.9528
Nantes	2020-02-18	400MHz	VANA-1	400	53	C8	5592.22	1.17327e+09	-51.8429	-50.5947	-51.2188
Nantes	2020-02-18	400MHz	VANA-1	400	54	C1	19192.1	1.19627e+09	-23.2786	-22.8885	-23.0836
Nantes	2020-02-18	400MHz	VANA-1	400	54	C2	15363.2	1.17455e+09	-30.6609	-30.8979	-30.7794
Nantes	2020-02-18	400MHz	VANA-1	400	54	C3	14896	1.1725e+09	-32.3726	-32.5411	-32.4569
Nantes	2020-02-18	400MHz	VANA-1	400	54	C4	13060.4	1.16124e+09	-31.3407	-31.8434	-31.5921
Nantes	2020-02-18	400MHz	VANA-1	400	54	C5	12719.9	1.17573e+09	-29.6793	-29.9095	-29.7944
Nantes	2020-02-18	400MHz	VANA-1	400	54	C6	11590.7	1.17731e+09	-28.3569	-28.5921	-28.4745
Nantes	2020-02-18	400MHz	VANA-1	400	54	C7	11086.5	1.18322e+09	-23.427	-23.7026	-23.5648
Nantes	2020-02-18	400MHz	VANA-1	400	54	C8	5592.22	1.17512e+09	-51.278	-50.0302	-50.6541

## Sheet: VANB-1
13C-qNMR raw data (last updated 11-feb-2022)
VANB-1 bulk carbon isotope delta = -25.85(3) permilles vs VPDB
VANB-1 chemical purity = 0.9973 g/g
13C/12C for VPDB = 0.011108
Lab	Date	Instrument	Sample	Vial	Experiment	Carbon	Frequency (Hz)	Peak area	delta_M0	delta_M1	delta_average
NRC	2021-03-01	400MHz	VANB-1	115	1	C1	19192.1	7.11715e+08	-18.6947	-18.3017	-18.4982
NRC	2021-03-01	400MHz	VANB-1	115	1	C2	15363.2	6.96345e+08	-29.5561	-29.8576	-29.7069
NRC	2021-03-01	400MHz	VANB-1	115	1	C3	14896	6.93897e+08	-33.0046	-33.1778	-33.0912
NRC	2021-03-01	400MHz	VANB-1	115	1	C4	13060.4	6.92315e+08	-24.7362	-25.1826	-24.9594
NRC	2021-03-01	400MHz	VANB-1	115	1	C5	12719.9	6.98596e+08	-26.386	-26.6069	-26.4964
NRC	2021-03-01	400MHz	VANB-1	115	1	C6	11590.7	6.98048e+08	-27.1582	-27.4188	-27.2885
NRC	2021-03-01	400MHz	VANB-1	115	1	C7	11086.5	7.04377e+08	-18.2406	-18.5272	-18.3839
NRC	2021-03-01	400MHz	VANB-1	115	1	C8	5592.22	7.12053e+08	-29.0216	-27.8183	-28.42
NRC	2021-03-01	400MHz	VANB-1	115	2	C1	19192.2	7.09215e+08	-21.3713	-20.984	-21.1776
NRC	2021-03-01	400MHz	VANB-1	115	2	C2	15363.2	6.95954e+08	-29.306	-29.5879	-29.4469
NRC	2021-03-01	400MHz	VANB-1	115	2	C3	14896	6.94202e+08	-31.7759	-31.9632	-31.8696
NRC	2021-03-01	400MHz	VANB-1	115	2	C4	13060.3	6.91967e+08	-24.4273	-24.8906	-24.659
NRC	2021-03-01	400MHz	VANB-1	115	2	C5	12719.9	6.99948e+08	-23.6752	-23.8878	-23.7815
NRC	2021-03-01	400MHz	VANB-1	115	2	C6	11590.7	6.98616e+08	-25.553	-25.7934	-25.6732
NRC	2021-03-01	400MHz	VANB-1	115	2	C7	11086.5	7.03345e+08	-18.8851	-19.1653	-19.0252
NRC	2021-03-01	400MHz	VANB-1	115	2	C8	5592.21	7.09454e+08	-31.8045	-30.6113	-31.2079
NRC	2021-03-01	400MHz	VANB-1	115	3	C1	19192.2	7.11101e+08	-19.9345	-19.5429	-19.7387
NRC	2021-03-01	400MHz	VANB-1	115	3	C2	15363.2	6.96618e+08	-29.553	-29.8488	-29.7009
NRC	2021-03-01	400MHz	VANB-1	115	3	C3	14896	6.94469e+08	-32.5779	-32.7496	-32.6638
NRC	2021-03-01	400MHz	VANB-1	115	3	C4	13060.3	6.92601e+08	-24.7111	-25.1605	-24.9358
NRC	2021-03-01	400MHz	VANB-1	115	3	C5	12719.9	6.99517e+08	-25.4695	-25.6899	-25.5797
NRC	2021-03-01	400MHz	VANB-1	115	3	C6	11590.7	6.98555e+08	-26.8254	-27.0788	-26.9521
NRC	2021-03-01	400MHz	VANB-1	115	3	C7	11086.5	7.04913e+08	-17.8711	-18.156	-18.0135
NRC	2021-03-01	400MHz	VANB-1	115	3	C8	5592.21	7.11724e+08	-29.8555	-28.6541	-29.2548
NRC	2021-03-01	400MHz	VANB-1	115	4	C1	19192.2	7.11028e+08	-20.3413	-19.9533	-20.1473
NRC	2021-03-01	400MHz	VANB-1	115	4	C2	15363.2	6.96657e+08	-29.7992	-30.0922	-29.9457
NRC	2021-03-01	400MHz	VANB-1	115	4	C3	14896	6.94662e+08	-32.6085	-32.7963	-32.7024
NRC	2021-03-01	400MHz	VANB-1	115	4	C4	13060.3	6.92959e+08	-24.5054	-24.9475	-24.7265
NRC	2021-03-01	400MHz	VANB-1	115	4	C5	12719.9	7.01296e+08	-23.269	-23.4854	-23.3772
NRC	2021-03-01	400MHz	VANB-1	115	4	C6	11590.7	6.99264e+08	-26.1293	-26.3672	-26.2483
NRC	2021-03-01	400MHz	VANB-1	115	4	C7	11086.5	7.04494e+08	-18.7662	-19.0527	-18.9095
NRC	2021-03-01	400MHz	VANB-1	115	4	C8	5592.21	7.10837e+08	-31.3791	-30.1863	-30.7827
NRC	2021-03-05	400MHz	VANB-1	5	5	C1	19192.1	7.18123e+08	-18.7368	-18.3435	-18.5402
NRC	2021-03-05	400MHz	VANB-1	5	5	C2	15363.2	7.01894e+08	-30.6041	-30.9064	-30.7553
NRC	2021-03-05	400MHz	VANB-1	5	5	C3	14896	7.00434e+08	-32.6427	-32.8563	-32.7495
NRC	2021-03-05	400MHz	VANB-1	5	5	C4	13060.4	6.99353e+08	-23.6422	-24.0649	-23.8536
NRC	2021-03-05	400MHz	VANB-1	5	5	C5	12719.9	7.0867e+08	-21.1433	-21.3611	-21.2522
NRC	2021-03-05	400MHz	VANB-1	5	5	C6	11590.7	7.04792e+08	-26.5587	-26.7877	-26.6732
NRC	2021-03-05	400MHz	VANB-1	5	5	C7	11086.5	7.09499e+08	-19.9863	-20.2681	-20.1272
NRC	2021-03-05	400MHz	VANB-1	5	5	C8	5592.22	7.15228e+08	-33.4833	-32.2934	-32.8883
NRC	2021-03-05	400MHz	VANB-1	5	6	C1	19192.1	7.17145e+08	-19.9565	-19.5663	-19.7614
NRC	2021-03-05	400MHz	VANB-1	5	6	C2	15363.2	7.01218e+08	-31.4175	-31.711	-31.5643
NRC	2021-03-05	400MHz	VANB-1	5	6	C3	14896	7.00506e+08	-32.4112	-32.6138	-32.5125
NRC	2021-03-05	400MHz	VANB-1	5	6	C4	13060.4	6.98793e+08	-24.3011	-24.7331	-24.5171
NRC	2021-03-05	400MHz	VANB-1	5	6	C5	12719.9	7.074e+08	-22.7858	-23.0037	-22.8948
NRC	2021-03-05	400MHz	VANB-1	5	6	C6	11590.7	7.0482e+08	-26.3884	-26.6386	-26.5135
NRC	2021-03-05	400MHz	VANB-1	5	6	C7	11086.5	7.10461e+08	-18.5114	-18.7946	-18.653
NRC	2021-03-05	400MHz	VANB-1	5	6	C8	5592.22	7.16931e+08	-31.0259	-29.8318	-30.4289
NRC	2021-03-05	400MHz	VANB-1	5	7	C1	19192.1	7.18583e+08	-20.0954	-19.7074	-19.9014
NRC	2021-03-05	400MHz	VANB-1	5	7	C2	15363.2	7.02215e+08	-32.1255	-32.4447	-32.2851
NRC	2021-03-05	400MHz	VANB-1	5	7	C3	14896	6.99945e+08	-35.2877	-35.4614	-35.3745
NRC	2021-03-05	400MHz	VANB-1	5	7	C4	13060.4	6.99372e+08	-25.5989	-25.9777	-25.7883
NRC	2021-03-05	400MHz	VANB-1	5	7	C5	12719.9	7.10164e+08	-21.0505	-21.2787	-21.1646
NRC	2021-03-05	400MHz	VANB-1	5	7	C6	11590.7	7.05876e+08	-27.0242	-27.2545	-27.1394
NRC	2021-03-05	400MHz	VANB-1	5	7	C7	11086.5	7.13786e+08	-16.0023	-16.32	-16.1611
NRC	2021-03-05	400MHz	VANB-1	5	7	C8	5592.22	7.19507e+08	-29.6122	-28.4049	-29.0086
NRC	2021-03-05	400MHz	VANB-1	5	8	C1	19192.1	7.18203e+08	-19.7226	-19.3259	-19.5243
NRC	2021-03-05	400MHz	VANB-1	5	8	C2	15363.2	7.01972e+08	-31.5778	-31.887	-31.7324
NRC	2021-03-05	400MHz	VANB-1	5	8	C3	14896	7.00213e+08	-34.0307	-34.213	-34.1219
NRC	2021-03-05	400MHz	VANB-1	5	8	C4	13060.4	6.9933e+08	-24.7657	-25.1786	-24.9721
NRC	2021-03-05	400MHz	VANB-1	5	8	C5	12719.9	7.08005e+08	-23.1644	-23.3857	-23.275
NRC	2021-03-05	400MHz	VANB-1	5	8	C6	11590.7	7.05072e+08	-27.2545	-27.5005	-27.3775
NRC	2021-03-05	400MHz	VANB-1	5	8	C7	11086.5	7.12158e+08	-17.3713	-17.6669	-17.5191
NRC	2021-03-05	400MHz	VANB-1	5	8	C8	5592.22	7.1937e+08	-28.9105	-27.7023	-28.3064
NRC	2021-03-05	400MHz	VANB-1	5	9	C1	19192.1	7.1971e+08	-18.9374	-18.544	-18.7407
NRC	2021-03-05	400MHz	VANB-1	5	9	C2	15363.2	7.04548e+08	-29.2662	-29.5767	-29.4215
NRC	2021-03-05	400MHz	VANB-1	5	9	C3	14896	7.01621e+08	-33.342	-33.5446	-33.4433
NRC	2021-03-05	400MHz	VANB-1	5	9	C4	13060.4	7.01098e+08	-23.5615	-23.9937	-23.7776
NRC	2021-03-05	400MHz	VANB-1	5	9	C5	12719.9	7.10056e+08	-21.5949	-21.8114	-21.7031
NRC	2021-03-05	400MHz	VANB-1	5	9	C6	11590.7	7.06527e+08	-26.5102	-26.7308	-26.6205
NRC	2021-03-05	400MHz	VANB-1	5	9	C7	11086.5	7.11047e+08	-20.2137	-20.5022	-20.358
NRC	2021-03-05	400MHz	VANB-1	5	9	C8	5592.22	7.17035e+08	-33.3715	-32.1819	-32.7767
NRC	2021-03-06	400MHz	VANB-1	725	10	C1	19192.1	7.12786e+08	-20.9976	-20.5832	-20.7904
NRC	2021-03-06	400MHz	VANB-1	725	10	C2	15363.2	6.98811e+08	-29.8428	-30.1634	-30.0031
NRC	2021-03-06	400MHz	VANB-1	725	10	C3	14896	6.9528e+08	-34.7978	-34.9738	-34.8858
NRC	2021-03-06	400MHz	VANB-1	725	10	C4	13060.4	6.96215e+08	-22.9703	-23.4199	-23.1951
NRC	2021-03-06	400MHz	VANB-1	725	10	C5	12719.9	7.02896e+08	-24.1111	-24.3159	-24.2135
NRC	2021-03-06	400MHz	VANB-1	725	10	C6	11590.7	7.00542e+08	-27.4137	-27.652	-27.5329
NRC	2021-03-06	400MHz	VANB-1	725	10	C7	11086.5	7.06911e+08	-18.4759	-18.7609	-18.6184
NRC	2021-03-06	400MHz	VANB-1	725	10	C8	5592.22	7.1539e+08	-28.1886	-26.9807	-27.5847
NRC	2021-03-06	400MHz	VANB-1	725	11	C1	19192.1	7.15076e+08	-20.5264	-20.1248	-20.3256
NRC	2021-03-06	400MHz	VANB-1	725	11	C2	15363.2	7.01385e+08	-28.916	-29.2251	-29.0706
NRC	2021-03-06	400MHz	VANB-1	725	11	C3	14896	6.97528e+08	-34.3127	-34.4813	-34.397
NRC	2021-03-06	400MHz	VANB-1	725	11	C4	13060.4	6.97783e+08	-23.446	-23.8933	-23.6696
NRC	2021-03-06	400MHz	VANB-1	725	11	C5	12719.9	7.04813e+08	-24.1181	-24.3213	-24.2197
NRC	2021-03-06	400MHz	VANB-1	725	11	C6	11590.7	7.0347e+08	-25.9978	-26.2348	-26.1163
NRC	2021-03-06	400MHz	VANB-1	725	11	C7	11086.5	7.09229e+08	-17.9368	-18.2303	-18.0836
NRC	2021-03-06	400MHz	VANB-1	725	11	C8	5592.22	7.14896e+08	-31.5439	-30.3465	-30.9452
NRC	2021-03-06	400MHz	VANB-1	725	12	C1	19192.1	7.14552e+08	-20.5053	-20.1018	-20.3036
NRC	2021-03-06	400MHz	VANB-1	725	12	C2	15363.2	7.00052e+08	-30.043	-30.3321	-30.1876
NRC	2021-03-06	400MHz	VANB-1	725	12	C3	14896	6.98916e+08	-31.6334	-31.8275	-31.7304
NRC	2021-03-06	400MHz	VANB-1	725	12	C4	13060.4	6.97517e+08	-23.0775	-23.5423	-23.3099
NRC	2021-03-06	400MHz	VANB-1	725	12	C5	12719.9	7.03873e+08	-24.6916	-24.8984	-24.795
NRC	2021-03-06	400MHz	VANB-1	725	12	C6	11590.7	7.02501e+08	-26.6123	-26.8681	-26.7402
NRC	2021-03-06	400MHz	VANB-1	725	12	C7	11086.5	7.07938e+08	-18.9965	-19.2589	-19.1277
NRC	2021-03-06	400MHz	VANB-1	725	12	C8	5592.22	7.1458e+08	-31.2386	-30.0423	-30.6404
NRC	2021-03-06	400MHz	VANB-1	725	13	C1	19192.1	7.15973e+08	-19.7992	-19.3983	-19.5987
NRC	2021-03-06	400MHz	VANB-1	725	13	C2	15363.2	6.99436e+08	-32.1524	-32.4365	-32.2944
NRC	2021-03-06	400MHz	VANB-1	725	13	C3	14896	6.99336e+08	-32.292	-32.4864	-32.3892
NRC	2021-03-06	400MHz	VANB-1	725	13	C4	13060.4	6.97735e+08	-24.027	-24.4588	-24.2429
NRC	2021-03-06	400MHz	VANB-1	725	13	C5	12719.9	7.05089e+08	-24.2445	-24.452	-24.3483
NRC	2021-03-06	400MHz	VANB-1	725	13	C6	11590.7	7.03563e+08	-26.3798	-26.645	-26.5124
NRC	2021-03-06	400MHz	VANB-1	725	13	C7	11086.5	7.09758e+08	-17.7127	-17.9856	-17.8491
NRC	2021-03-06	400MHz	VANB-1	725	13	C8	5592.22	7.16257e+08	-30.19	-28.9872	-29.5886
NRC	2021-03-06	400MHz	VANB-1	725	14	C1	19192.1	7.1528e+08	-21.299	-20.8969	-21.098
NRC	2021-03-06	400MHz	VANB-1	725	14	C2	15363.2	7.00808e+08	-30.7682	-31.0366	-30.9024
NRC	2021-03-06	400MHz	VANB-1	725	14	C3	14896	7.00369e+08	-31.3815	-31.581	-31.4813
NRC	2021-03-06	400MHz	VANB-1	725	14	C4	13060.4	6.99101e+08	-22.6352	-23.1212	-22.8782
NRC	2021-03-06	400MHz	VANB-1	725	14	C5	12719.9	7.04055e+08	-26.2292	-26.4134	-26.3213
NRC	2021-03-06	400MHz	VANB-1	725	14	C6	11590.7	7.05302e+08	-24.486	-24.7704	-24.6282
NRC	2021-03-06	400MHz	VANB-1	725	14	C7	11086.5	7.09652e+08	-18.4035	-18.6639	-18.5337
NRC	2021-03-06	400MHz	VANB-1	725	14	C8	5592.22	7.15621e+08	-31.5954	-30.4071	-31.0012
NRC	2021-03-07	400MHz	VANB-1	905	15	C1	19192.1	7.13619e+08	-19.5514	-19.1528	-19.3521
NRC	2021-03-07	400MHz	VANB-1	905	15	C2	15363.2	7.00281e+08	-27.4925	-27.8109	-27.6517
NRC	2021-03-07	400MHz	VANB-1	905	15	C3	14896	6.97226e+08	-31.7814	-31.9465	-31.864
NRC	2021-03-07	400MHz	VANB-1	905	15	C4	13060.4	6.96007e+08	-22.9756	-23.4264	-23.201
NRC	2021-03-07	400MHz	VANB-1	905	15	C5	12719.9	7.02309e+08	-24.6462	-24.8779	-24.762
NRC	2021-03-07	400MHz	VANB-1	905	15	C6	11590.7	6.99473e+08	-28.6268	-28.8606	-28.7437
NRC	2021-03-07	400MHz	VANB-1	905	15	C7	11086.5	7.06933e+08	-18.1539	-18.4223	-18.2881
NRC	2021-03-07	400MHz	VANB-1	905	15	C8	5592.22	7.11262e+08	-33.5697	-32.3805	-32.9751
NRC	2021-03-07	400MHz	VANB-1	905	16	C1	19192.1	7.1497e+08	-19.2273	-18.8515	-19.0394
NRC	2021-03-07	400MHz	VANB-1	905	16	C2	15363.2	7.00564e+08	-28.633	-28.9089	-28.7709
NRC	2021-03-07	400MHz	VANB-1	905	16	C3	14896	6.9804e+08	-32.1713	-32.3375	-32.2544
NRC	2021-03-07	400MHz	VANB-1	905	16	C4	13060.4	6.94796e+08	-26.236	-26.6821	-26.459
NRC	2021-03-07	400MHz	VANB-1	905	16	C5	12719.9	7.02578e+08	-25.8104	-26.0299	-25.9202
NRC	2021-03-07	400MHz	VANB-1	905	16	C6	11590.7	7.02851e+08	-25.4281	-25.6744	-25.5512
NRC	2021-03-07	400MHz	VANB-1	905	16	C7	11086.5	7.07861e+08	-18.4049	-18.699	-18.552
NRC	2021-03-07	400MHz	VANB-1	905	16	C8	5592.22	7.14333e+08	-30.8872	-29.6884	-30.2878
NRC	2021-03-07	400MHz	VANB-1	905	17	C1	19192.1	7.1429e+08	-21.2448	-20.8433	-21.044
NRC	2021-03-07	400MHz	VANB-1	905	17	C2	15363.2	7.00401e+08	-29.9264	-30.2377	-30.082
NRC	2021-03-07	400MHz	VANB-1	905	17	C3	14896	6.9816e+08	-33.0639	-33.2325	-33.1482
NRC	2021-03-07	400MHz	VANB-1	905	17	C4	13060.4	6.97649e+08	-23.2673	-23.7077	-23.4875
NRC	2021-03-07	400MHz	VANB-1	905	17	C5	12719.9	7.0454e+08	-24.1318	-24.3488	-24.2403
NRC	2021-03-07	400MHz	VANB-1	905	17	C6	11590.7	7.0208e+08	-27.5759	-27.822	-27.6989
NRC	2021-03-07	400MHz	VANB-1	905	17	C7	11086.5	7.09698e+08	-16.9093	-17.1877	-17.0485
NRC	2021-03-07	400MHz	VANB-1	905	17	C8	5592.22	7.15261e+08	-30.6784	-29.4855	-30.0819
NRC	2021-03-07	400MHz	VANB-1	905	18	C1	19192.1	7.14828e+08	-21.3244	-20.9316	-21.128
NRC	2021-03-07	400MHz	VANB-1	905	18	C2	15363.2	7.00534e+08	-30.5572	-30.8571	-30.7071
NRC	2021-03-07	400MHz	VANB-1	905	18	C3	14896	6.99348e+08	-32.2166	-32.4005	-32.3086
NRC	2021-03-07	400MHz	VANB-1	905	18	C4	13060.4	6.97749e+08	-23.9477	-24.3859	-24.1668
NRC	2021-03-07	400MHz	VANB-1	905	18	C5	12719.9	7.06023e+08	-22.8782	-23.1004	-22.9893
NRC	2021-03-07	400MHz	VANB-1	905	18	C6	11590.7	7.03113e+08	-26.9493	-27.1936	-27.0714
NRC	2021-03-07	400MHz	VANB-1	905	18	C7	11086.5	7.09997e+08	-17.3193	-17.5998	-17.4595
NRC	2021-03-07	400MHz	VANB-1	905	18	C8	5592.22	7.1518e+08	-31.6051	-30.4116	-31.0084
NRC	2021-03-07	400MHz	VANB-1	905	19	C1	19192.1	7.15513e+08	-20.96	-20.5705	-20.7652
NRC	2021-03-07	400MHz	VANB-1	905	19	C2	15363.2	7.01031e+08	-30.4398	-30.7257	-30.5828
NRC	2021-03-07	400MHz	VANB-1	905	19	C3	14896	7.00689e+08	-30.9185	-31.1108	-31.0146
NRC	2021-03-07	400MHz	VANB-1	905	19	C4	13060.4	6.98003e+08	-24.1701	-24.6222	-24.3961
NRC	2021-03-07	400MHz	VANB-1	905	19	C5	12719.9	7.05797e+08	-23.7775	-24.0009	-23.8892
NRC	2021-03-07	400MHz	VANB-1	905	19	C6	11590.7	7.03581e+08	-26.8744	-27.1268	-27.0006
NRC	2021-03-07	400MHz	VANB-1	905	19	C7	11086.5	7.09792e+08	-18.1904	-18.4592	-18.3248
NRC	2021-03-07	400MHz	VANB-1	905	19	C8	5592.22	7.15702e+08	-31.4675	-30.2751	-30.8713
NRC	2021-04-02	400MHz	VANB-1	465	20	C1	19192.1	7.22938e+08	-21.2616	-20.8681	-21.0648
NRC	2021-04-02	400MHz	VANB-1	465	20	C2	15363.2	7.08296e+08	-30.7518	-31.0554	-30.9036
NRC	2021-04-02	400MHz	VANB-1	465	20	C3	14896	7.06528e+08	-33.197	-33.3583	-33.2776
NRC	2021-04-02	400MHz	VANB-1	465	20	C4	13060.4	7.05332e+08	-24.3513	-24.7894	-24.5704
NRC	2021-04-02	400MHz	VANB-1	465	20	C5	12719.9	7.12188e+08	-25.3684	-25.5871	-25.4777
NRC	2021-04-02	400MHz	VANB-1	465	20	C6	11590.7	7.11088e+08	-26.8904	-27.1568	-27.0236
NRC	2021-04-02	400MHz	VANB-1	465	20	C7	11086.5	7.19306e+08	-15.5213	-15.8117	-15.6665
NRC	2021-04-02	400MHz	VANB-1	465	20	C8	5592.22	7.24836e+08	-29.4558	-28.257	-28.8564
NRC	2021-04-02	400MHz	VANB-1	465	21	C1	19192.1	7.2521e+08	-19.9102	-19.5045	-19.7073
NRC	2021-04-02	400MHz	VANB-1	465	21	C2	15363.2	7.10445e+08	-29.52	-29.8258	-29.6729
NRC	2021-04-02	400MHz	VANB-1	465	21	C3	14896	7.07411e+08	-33.7092	-33.882	-33.7956
NRC	2021-04-02	400MHz	VANB-1	465	21	C4	13060.4	7.07592e+08	-22.9435	-23.405	-23.1742
NRC	2021-04-02	400MHz	VANB-1	465	21	C5	12719.9	7.12592e+08	-26.5561	-26.7557	-26.6559
NRC	2021-04-02	400MHz	VANB-1	465	21	C6	11590.7	7.12711e+08	-26.3907	-26.658	-26.5244
NRC	2021-04-02	400MHz	VANB-1	465	21	C7	11086.5	7.18934e+08	-17.798	-18.0789	-17.9384
NRC	2021-04-02	400MHz	VANB-1	465	21	C8	5592.22	7.25742e+08	-29.9701	-28.7741	-29.3721
NRC	2021-04-02	400MHz	VANB-1	465	22	C1	19192.1	7.2479e+08	-22.4102	-22.0032	-22.2067
NRC	2021-04-02	400MHz	VANB-1	465	22	C2	15363.2	7.11637e+08	-29.787	-30.0953	-29.9411
NRC	2021-04-02	400MHz	VANB-1	465	22	C3	14896	7.08866e+08	-33.605	-33.7796	-33.6923
NRC	2021-04-02	400MHz	VANB-1	465	22	C4	13060.4	7.09124e+08	-22.7313	-23.1763	-22.9538
NRC	2021-04-02	400MHz	VANB-1	465	22	C5	12719.9	7.16951e+08	-22.4631	-22.6668	-22.565
NRC	2021-04-02	400MHz	VANB-1	465	22	C6	11590.7	7.13968e+08	-26.5737	-26.8034	-26.6886
NRC	2021-04-02	400MHz	VANB-1	465	22	C7	11086.5	7.20554e+08	-17.4966	-17.7765	-17.6366
NRC	2021-04-02	400MHz	VANB-1	465	22	C8	5592.22	7.25851e+08	-31.7307	-30.5366	-31.1337
NRC	2021-04-02	400MHz	VANB-1	465	23	C1	19192.1	7.24203e+08	-20.8691	-20.4833	-20.6762
NRC	2021-04-02	400MHz	VANB-1	465	23	C2	15363.2	7.10989e+08	-28.3566	-28.6616	-28.5091
NRC	2021-04-02	400MHz	VANB-1	465	23	C3	14896	7.07576e+08	-33.0711	-33.2193	-33.1452
NRC	2021-04-02	400MHz	VANB-1	465	23	C4	13060.4	7.06068e+08	-24.6564	-25.0972	-24.8768
NRC	2021-04-02	400MHz	VANB-1	465	23	C5	12719.9	7.13484e+08	-24.91	-25.1332	-25.0216
NRC	2021-04-02	400MHz	VANB-1	465	23	C6	11590.7	7.12269e+08	-26.5883	-26.8299	-26.7091
NRC	2021-04-02	400MHz	VANB-1	465	23	C7	11086.5	7.19783e+08	-16.2075	-16.5036	-16.3555
NRC	2021-04-02	400MHz	VANB-1	465	23	C8	5592.22	7.23832e+08	-32.1387	-30.9458	-31.5423
NRC	2021-04-02	400MHz	VANB-1	465	24	C1	19192.1	7.25259e+08	-20.3931	-20.0051	-20.1991
NRC	2021-04-02	400MHz	VANB-1	465	24	C2	15363.2	7.10221e+08	-30.374	-30.6605	-30.5172
NRC	2021-04-02	400MHz	VANB-1	465	24	C3	14896	7.09364e+08	-31.557	-31.743	-31.65
NRC	2021-04-02	400MHz	VANB-1	465	24	C4	13060.4	7.06765e+08	-24.6462	-25.0918	-24.869
NRC	2021-04-02	400MHz	VANB-1	465	24	C5	12719.9	7.14679e+08	-24.2223	-24.4446	-24.3335
NRC	2021-04-02	400MHz	VANB-1	465	24	C6	11590.7	7.12904e+08	-26.6725	-26.9249	-26.7987
NRC	2021-04-02	400MHz	VANB-1	465	24	C7	11086.5	7.19146e+08	-18.0566	-18.3335	-18.1951
NRC	2021-04-02	400MHz	VANB-1	465	24	C8	5592.22	7.25474e+08	-30.8763	-29.6806	-30.2785
NRC	2021-04-11	400MHz	VANB-1	715	25	C1	19192.1	7.22896e+08	-20.7742	-20.3924	-20.5833
NRC	2021-04-11	400MHz	VANB-1	715	25	C2	15363.2	7.08915e+08	-29.3563	-29.6624	-29.5094
NRC	2021-04-11	400MHz	VANB-1	715	25	C3	14896	7.06313e+08	-32.9563	-33.1286	-33.0425
NRC	2021-04-11	400MHz	VANB-1	715	25	C4	13060.4	7.04293e+08	-25.2614	-25.6935	-25.4774
NRC	2021-04-11	400MHz	VANB-1	715	25	C5	12719.9	7.13571e+08	-22.9113	-23.1451	-23.0282
NRC	2021-04-11	400MHz	VANB-1	715	25	C6	11590.7	7.1051e+08	-27.1477	-27.3757	-27.2617
NRC	2021-04-11	400MHz	VANB-1	715	25	C7	11086.5	7.1725e+08	-17.8192	-18.1166	-17.9679
NRC	2021-04-11	400MHz	VANB-1	715	25	C8	5592.22	7.23613e+08	-30.5715	-29.3764	-29.974
NRC	2021-04-11	400MHz	VANB-1	715	26	C1	19192.1	7.2384e+08	-20.5441	-20.1454	-20.3447
NRC	2021-04-11	400MHz	VANB-1	715	26	C2	15363.2	7.07753e+08	-32.0146	-32.326	-32.1703
NRC	2021-04-11	400MHz	VANB-1	715	26	C3	14896	7.06548e+08	-33.6798	-33.8627	-33.7713
NRC	2021-04-11	400MHz	VANB-1	715	26	C4	13060.4	7.06351e+08	-23.4424	-23.8585	-23.6505
NRC	2021-04-11	400MHz	VANB-1	715	26	C5	12719.9	7.14027e+08	-23.3412	-23.5539	-23.4475
NRC	2021-04-11	400MHz	VANB-1	715	26	C6	11590.7	7.11517e+08	-26.8116	-27.0744	-26.943
NRC	2021-04-11	400MHz	VANB-1	715	26	C7	11086.5	7.19351e+08	-15.9791	-16.2679	-16.1235
NRC	2021-04-11	400MHz	VANB-1	715	26	C8	5592.22	7.24085e+08	-30.9843	-29.7915	-30.3879
NRC	2021-04-11	400MHz	VANB-1	715	27	C1	19192.1	7.22857e+08	-22.089	-21.7026	-21.8958
NRC	2021-04-11	400MHz	VANB-1	715	27	C2	15363.2	7.10366e+08	-28.6005	-28.8842	-28.7423
NRC	2021-04-11	400MHz	VANB-1	715	27	C3	14896	7.08435e+08	-31.2705	-31.4578	-31.3641
NRC	2021-04-11	400MHz	VANB-1	715	27	C4	13060.4	7.05448e+08	-24.9031	-25.376	-25.1396
NRC	2021-04-11	400MHz	VANB-1	715	27	C5	12719.9	7.14301e+08	-23.1614	-23.3864	-23.2739
NRC	2021-04-11	400MHz	VANB-1	715	27	C6	11590.7	7.11799e+08	-26.6202	-26.843	-26.7316
NRC	2021-04-11	400MHz	VANB-1	715	27	C7	11086.5	7.16606e+08	-19.9753	-20.2506	-20.113
NRC	2021-04-11	400MHz	VANB-1	715	27	C8	5592.22	7.24828e+08	-30.1788	-28.9812	-29.58
NRC	2021-04-11	400MHz	VANB-1	715	28	C1	19192.1	7.25931e+08	-19.0442	-18.6425	-18.8433
NRC	2021-04-11	400MHz	VANB-1	715	28	C2	15363.2	7.11099e+08	-28.7344	-29.0478	-28.8911
NRC	2021-04-11	400MHz	VANB-1	715	28	C3	14896	7.06831e+08	-34.6269	-34.8071	-34.717
NRC	2021-04-11	400MHz	VANB-1	715	28	C4	13060.4	7.07317e+08	-23.4448	-23.891	-23.6679
NRC	2021-04-11	400MHz	VANB-1	715	28	C5	12719.9	7.14149e+08	-24.5245	-24.7274	-24.626
NRC	2021-04-11	400MHz	VANB-1	715	28	C6	11590.7	7.12876e+08	-26.2821	-26.5191	-26.4006
NRC	2021-04-11	400MHz	VANB-1	715	28	C7	11086.5	7.17815e+08	-19.4615	-19.7544	-19.6079
NRC	2021-04-11	400MHz	VANB-1	715	28	C8	5592.22	7.25304e+08	-30.6794	-29.4829	-30.0811
NRC	2021-04-11	400MHz	VANB-1	715	29	C1	19192.1	7.25215e+08	-21.1398	-20.7495	-20.9447
NRC	2021-04-11	400MHz	VANB-1	715	29	C2	15363.2	7.10939e+08	-30.0632	-30.3731	-30.2182
NRC	2021-04-11	400MHz	VANB-1	715	29	C3	14896	7.08791e+08	-33.025	-33.1942	-33.1096
NRC	2021-04-11	400MHz	VANB-1	715	29	C4	13060.4	7.07585e+08	-24.1857	-24.6086	-24.3972
NRC	2021-04-11	400MHz	VANB-1	715	29	C5	12719.9	7.16199e+08	-22.8082	-23.0338	-22.921
NRC	2021-04-11	400MHz	VANB-1	715	29	C6	11590.7	7.12954e+08	-27.2839	-27.5204	-27.4021
NRC	2021-04-11	400MHz	VANB-1	715	29	C7	11086.5	7.20715e+08	-16.5798	-16.869	-16.7244
NRC	2021-04-11	400MHz	VANB-1	715	29	C8	5592.22	7.25358e+08	-31.7118	-30.5203	-31.116
NRC	2021-04-25	400MHz	VANB-1	855	30	C1	19192.1	7.15065e+08	-19.808	-19.3945	-19.6013
NRC	2021-04-25	400MHz	VANB-1	855	30	C2	15363.2	7.00668e+08	-29.1937	-29.4861	-29.3399
NRC	2021-04-25	400MHz	VANB-1	855	30	C3	14896	6.99301e+08	-31.1085	-31.3107	-31.2096
NRC	2021-04-25	400MHz	VANB-1	855	30	C4	13060.4	6.97975e+08	-22.4439	-22.9004	-22.6721
NRC	2021-04-25	400MHz	VANB-1	855	30	C5	12719.9	7.05188e+08	-22.8624	-23.0726	-22.9675
NRC	2021-04-25	400MHz	VANB-1	855	30	C6	11590.7	7.01679e+08	-27.7774	-28.0006	-27.889
NRC	2021-04-25	400MHz	VANB-1	855	30	C7	11086.5	7.06509e+08	-21.0126	-21.2585	-21.1355
NRC	2021-04-25	400MHz	VANB-1	855	30	C8	5592.22	7.13603e+08	-32.5917	-31.3946	-31.9932
NRC	2021-04-25	400MHz	VANB-1	855	31	C1	19192.1	7.1642e+08	-20.2074	-19.8147	-20.011
NRC	2021-04-25	400MHz	VANB-1	855	31	C2	15363.2	7.02134e+08	-29.395	-29.6983	-29.5466
NRC	2021-04-25	400MHz	VANB-1	855	31	C3	14896	6.98122e+08	-35.0007	-35.194	-35.0973
NRC	2021-04-25	400MHz	VANB-1	855	31	C4	13060.4	6.98584e+08	-23.8494	-24.2973	-24.0733
NRC	2021-04-25	400MHz	VANB-1	855	31	C5	12719.9	7.06873e+08	-22.7723	-22.9673	-22.8698
NRC	2021-04-25	400MHz	VANB-1	855	31	C6	11590.7	7.05682e+08	-24.4367	-24.669	-24.5529
NRC	2021-04-25	400MHz	VANB-1	855	31	C7	11086.5	7.09171e+08	-19.5608	-19.8677	-19.7142
NRC	2021-04-25	400MHz	VANB-1	855	31	C8	5592.22	7.15986e+08	-31.5754	-30.3837	-30.9795
NRC	2021-04-25	400MHz	VANB-1	855	32	C1	19192.1	7.17725e+08	-19.6339	-19.2657	-19.4498
NRC	2021-04-25	400MHz	VANB-1	855	32	C2	15363.2	7.0191e+08	-30.9248	-31.2067	-31.0658
NRC	2021-04-25	400MHz	VANB-1	855	32	C3	14896	7.00357e+08	-33.0916	-33.3018	-33.1967
NRC	2021-04-25	400MHz	VANB-1	855	32	C4	13060.4	6.97085e+08	-27.1877	-27.6038	-27.3958
NRC	2021-04-25	400MHz	VANB-1	855	32	C5	12719.9	7.09376e+08	-20.5049	-20.7353	-20.6201
NRC	2021-04-25	400MHz	VANB-1	855	32	C6	11590.7	7.05877e+08	-25.3893	-25.603	-25.4961
NRC	2021-04-25	400MHz	VANB-1	855	32	C7	11086.5	7.09324e+08	-20.5773	-20.8879	-20.7326
NRC	2021-04-25	400MHz	VANB-1	855	32	C8	5592.22	7.18404e+08	-29.4884	-28.2864	-28.8874
NRC	2021-04-25	400MHz	VANB-1	855	33	C1	19192.1	7.17672e+08	-20.304	-19.9155	-20.1098
NRC	2021-04-25	400MHz	VANB-1	855	33	C2	15363.2	7.03818e+08	-28.8535	-29.1343	-28.9939
NRC	2021-04-25	400MHz	VANB-1	855	33	C3	14896	7.01891e+08	-31.5413	-31.7352	-31.6383
NRC	2021-04-25	400MHz	VANB-1	855	33	C4	13060.4	6.99511e+08	-24.3595	-24.8205	-24.59
NRC	2021-04-25	400MHz	VANB-1	855	33	C5	12719.9	7.07591e+08	-23.5916	-23.8046	-23.6981
NRC	2021-04-25	400MHz	VANB-1	855	33	C6	11590.7	7.05947e+08	-25.884	-26.1161	-26
NRC	2021-04-25	400MHz	VANB-1	855	33	C7	11086.5	7.10018e+08	-20.2059	-20.4798	-20.3429
NRC	2021-04-25	400MHz	VANB-1	855	33	C8	5592.22	7.16954e+08	-32.0585	-30.8669	-31.4627
NRC	2021-04-25	400MHz	VANB-1	855	34	C1	19192.1	7.19477e+08	-19.2196	-18.8267	-19.0232
NRC	2021-04-25	400MHz	VANB-1	855	34	C2	15363.2	7.04917e+08	-28.7138	-29.0197	-28.8668
NRC	2021-04-25	400MHz	VANB-1	855	34	C3	14896	7.01287e+08	-33.7694	-33.9628	-33.8661
NRC	2021-04-25	400MHz	VANB-1	855	34	C4	13060.4	7.00799e+08	-23.9438	-24.3928	-24.1683
NRC	2021-04-25	400MHz	VANB-1	855	34	C5	12719.9	7.08839e+08	-23.2517	-23.4623	-23.357
NRC	2021-04-25	400MHz	VANB-1	855	34	C6	11590.7	7.06852e+08	-26.0186	-26.2466	-26.1326
NRC	2021-04-25	400MHz	VANB-1	855	34	C7	11086.5	7.10943e+08	-20.3199	-20.6129	-20.4664
NRC	2021-04-25	400MHz	VANB-1	855	34	C8	5592.22	7.18336e+08	-31.5611	-30.3682	-30.9647
NRC	2021-06-25	400MHz	VANB-1	585	35	C1	19192.1	7.0759e+08	-20.8823	-20.4864	-20.6843
NRC	2021-06-25	400MHz	VANB-1	585	35	C2	15363.2	6.93911e+08	-29.4555	-29.7497	-29.6026
NRC	2021-06-25	400MHz	VANB-1	585	35	C3	14896	6.92509e+08	-31.4368	-31.6193	-31.5281
NRC	2021-06-25	400MHz	VANB-1	585	35	C4	13060.4	6.90843e+08	-23.28	-23.7433	-23.5117
NRC	2021-06-25	400MHz	VANB-1	585	35	C5	12719.9	6.97205e+08	-24.7973	-25.0133	-24.9053
NRC	2021-06-25	400MHz	VANB-1	585	35	C6	11590.7	6.95759e+08	-26.8428	-27.098	-26.9704
NRC	2021-06-25	400MHz	VANB-1	585	35	C7	11086.5	7.0201e+08	-18.0035	-18.2714	-18.1374
NRC	2021-06-25	400MHz	VANB-1	585	35	C8	5592.22	7.07265e+08	-32.0999	-30.911	-31.5055
NRC	2021-06-25	400MHz	VANB-1	585	36	C1	19192.1	7.06642e+08	-22.7115	-22.3245	-22.518
NRC	2021-06-25	400MHz	VANB-1	585	36	C2	15363.2	6.95702e+08	-27.4234	-27.7088	-27.5661
NRC	2021-06-25	400MHz	VANB-1	585	36	C3	14896	6.93228e+08	-30.9191	-31.0819	-31.0005
NRC	2021-06-25	400MHz	VANB-1	585	36	C4	13060.4	6.90512e+08	-24.255	-24.7456	-24.5003
NRC	2021-06-25	400MHz	VANB-1	585	36	C5	12719.9	6.97013e+08	-25.5711	-25.7921	-25.6816
NRC	2021-06-25	400MHz	VANB-1	585	36	C6	11590.7	6.96338e+08	-26.524	-26.765	-26.6445
NRC	2021-06-25	400MHz	VANB-1	585	36	C7	11086.5	7.02208e+08	-18.2281	-18.4993	-18.3637
NRC	2021-06-25	400MHz	VANB-1	585	36	C8	5592.22	7.083e+08	-31.1664	-29.9759	-30.5711
NRC	2021-06-25	400MHz	VANB-1	585	37	C1	19192.1	7.08379e+08	-21.2577	-20.8499	-21.0538
NRC	2021-06-25	400MHz	VANB-1	585	37	C2	15363.2	6.94556e+08	-30.0094	-30.3101	-30.1597
NRC	2021-06-25	400MHz	VANB-1	585	37	C3	14896	6.93114e+08	-32.0441	-32.2262	-32.1352
NRC	2021-06-25	400MHz	VANB-1	585	37	C4	13060.4	6.92661e+08	-22.1596	-22.6298	-22.3947
NRC	2021-06-25	400MHz	VANB-1	585	37	C5	12719.9	6.97631e+08	-25.6687	-25.8727	-25.7707
NRC	2021-06-25	400MHz	VANB-1	585	37	C6	11590.7	6.96757e+08	-26.9024	-27.1721	-27.0372
NRC	2021-06-25	400MHz	VANB-1	585	37	C7	11086.5	7.03434e+08	-17.4758	-17.7381	-17.607
NRC	2021-06-25	400MHz	VANB-1	585	37	C8	5592.22	7.08916e+08	-31.2802	-30.0907	-30.6855
NRC	2021-06-25	400MHz	VANB-1	585	38	C1	19192.1	7.09196e+08	-21.2549	-20.8626	-21.0587
NRC	2021-06-25	400MHz	VANB-1	585	38	C2	15363.2	6.94872e+08	-30.6898	-30.9732	-30.8315
NRC	2021-06-25	400MHz	VANB-1	585	38	C3	14896	6.93734e+08	-32.2933	-32.4796	-32.3865
NRC	2021-06-25	400MHz	VANB-1	585	38	C4	13060.4	6.91894e+08	-24.3884	-24.8487	-24.6185
NRC	2021-06-25	400MHz	VANB-1	585	38	C5	12719.9	6.98879e+08	-25.0398	-25.2482	-25.144
NRC	2021-06-25	400MHz	VANB-1	585	38	C6	11590.7	6.9837e+08	-25.7577	-26.0212	-25.8895
NRC	2021-06-25	400MHz	VANB-1	585	38	C7	11086.5	7.03927e+08	-17.9209	-18.2015	-18.0612
NRC	2021-06-25	400MHz	VANB-1	585	38	C8	5592.22	7.11055e+08	-29.4534	-28.255	-28.8542
NRC	2021-06-25	400MHz	VANB-1	585	39	C1	19192.1	7.10181e+08	-19.2938	-18.9019	-19.0979
NRC	2021-06-25	400MHz	VANB-1	585	39	C2	15363.2	6.95297e+08	-29.5105	-29.7947	-29.6526
NRC	2021-06-25	400MHz	VANB-1	585	39	C3	14896	6.93324e+08	-32.294	-32.4882	-32.3911
NRC	2021-06-25	400MHz	VANB-1	585	39	C4	13060.4	6.91639e+08	-24.1684	-24.6278	-24.3981
NRC	2021-06-25	400MHz	VANB-1	585	39	C5	12719.9	6.98458e+08	-25.0508	-25.2568	-25.1538
NRC	2021-06-25	400MHz	VANB-1	585	39	C6	11590.7	6.98045e+08	-25.6326	-25.8852	-25.7589
NRC	2021-06-25	400MHz	VANB-1	585	39	C7	11086.5	7.02208e+08	-19.759	-20.0374	-19.8982
NRC	2021-06-25	400MHz	VANB-1	585	39	C8	5592.22	7.0945e+08	-31.0891	-29.8953	-30.4922
NRC	2021-06-27	400MHz	VANB-1	995	40	C1	19192.1	7.15467e+08	-17.9696	-17.588	-17.7788
NRC	2021-06-27	400MHz	VANB-1	995	40	C2	15363.2	7.00783e+08	-27.7635	-28.0543	-27.9089
NRC	2021-06-27	400MHz	VANB-1	995	40	C3	14896	6.96587e+08	-33.648	-33.8465	-33.7473
NRC	2021-06-27	400MHz	VANB-1	995	40	C4	13060.4	6.95014e+08	-25.364	-25.8095	-25.5868
NRC	2021-06-27	400MHz	VANB-1	995	40	C5	12719.9	7.04375e+08	-22.7265	-22.9372	-22.8318
NRC	2021-06-27	400MHz	VANB-1	995	40	C6	11590.7	7.02866e+08	-24.8429	-25.0539	-24.9484
NRC	2021-06-27	400MHz	VANB-1	995	40	C7	11086.5	7.04898e+08	-21.9925	-22.2952	-22.1439
NRC	2021-06-27	400MHz	VANB-1	995	40	C8	5592.22	7.12755e+08	-32.4906	-31.293	-31.8918
NRC	2021-06-27	400MHz	VANB-1	995	41	C1	19192.1	7.14192e+08	-20.4852	-20.0892	-20.2872
NRC	2021-06-27	400MHz	VANB-1	995	41	C2	15363.2	7.00091e+08	-29.4731	-29.7782	-29.6256
NRC	2021-06-27	400MHz	VANB-1	995	41	C3	14896	6.97432e+08	-33.1989	-33.3921	-33.2955
NRC	2021-06-27	400MHz	VANB-1	995	41	C4	13060.4	6.96373e+08	-24.18	-24.624	-24.402
NRC	2021-06-27	400MHz	VANB-1	995	41	C5	12719.9	7.05234e+08	-22.2665	-22.4859	-22.3762
NRC	2021-06-27	400MHz	VANB-1	995	41	C6	11590.7	7.0184e+08	-27.0217	-27.2421	-27.1319
NRC	2021-06-27	400MHz	VANB-1	995	41	C7	11086.5	7.06873e+08	-19.9692	-20.2543	-20.1118
NRC	2021-06-27	400MHz	VANB-1	995	41	C8	5592.22	7.1496e+08	-30.2036	-29.0039	-29.6038
NRC	2021-06-27	400MHz	VANB-1	995	42	C1	19192.1	7.1641e+08	-18.7633	-18.3833	-18.5733
NRC	2021-06-27	400MHz	VANB-1	995	42	C2	15363.2	7.01861e+08	-28.3337	-28.6208	-28.4772
NRC	2021-06-27	400MHz	VANB-1	995	42	C3	14896	6.99603e+08	-31.4926	-31.6802	-31.5864
NRC	2021-06-27	400MHz	VANB-1	995	42	C4	13060.4	6.9638e+08	-25.5142	-25.9573	-25.7358
NRC	2021-06-27	400MHz	VANB-1	995	42	C5	12719.9	7.05397e+08	-23.3852	-23.6167	-23.5009
NRC	2021-06-27	400MHz	VANB-1	995	42	C6	11590.7	7.03055e+08	-26.6625	-26.8854	-26.7739
NRC	2021-06-27	400MHz	VANB-1	995	42	C7	11086.5	7.07645e+08	-20.2384	-20.522	-20.3802
NRC	2021-06-27	400MHz	VANB-1	995	42	C8	5592.22	7.14326e+08	-32.4083	-31.2114	-31.8098
NRC	2021-06-27	400MHz	VANB-1	995	43	C1	19192.1	7.16362e+08	-19.4641	-19.0827	-19.2734
NRC	2021-06-27	400MHz	VANB-1	995	43	C2	15363.2	7.01009e+08	-30.1527	-30.4253	-30.289
NRC	2021-06-27	400MHz	VANB-1	995	43	C3	14896	6.98913e+08	-33.0839	-33.2878	-33.1858
NRC	2021-06-27	400MHz	VANB-1	995	43	C4	13060.4	6.96899e+08	-25.4113	-25.8582	-25.6347
NRC	2021-06-27	400MHz	VANB-1	995	43	C5	12719.9	7.05915e+08	-23.291	-23.4912	-23.3911
NRC	2021-06-27	400MHz	VANB-1	995	43	C6	11590.7	7.05527e+08	-23.834	-24.0754	-23.9547
NRC	2021-06-27	400MHz	VANB-1	995	43	C7	11086.5	7.0814e+08	-20.1793	-20.4776	-20.3284
NRC	2021-06-27	400MHz	VANB-1	995	43	C8	5592.22	7.15533e+08	-31.3816	-30.1842	-30.7829
NRC	2021-06-27	400MHz	VANB-1	995	44	C1	19192.1	7.16426e+08	-20.6186	-20.2194	-20.419
NRC	2021-06-27	400MHz	VANB-1	995	44	C2	15363.2	7.016e+08	-30.5566	-30.8531	-30.7049
NRC	2021-06-27	400MHz	VANB-1	995	44	C3	14896	6.99954e+08	-32.8557	-33.0666	-32.9611
NRC	2021-06-27	400MHz	VANB-1	995	44	C4	13060.4	6.9952e+08	-22.9456	-23.3988	-23.1722
NRC	2021-06-27	400MHz	VANB-1	995	44	C5	12719.9	7.07462e+08	-22.3694	-22.5714	-22.4704
NRC	2021-06-27	400MHz	VANB-1	995	44	C6	11590.7	7.05076e+08	-25.7016	-25.9438	-25.8227
NRC	2021-06-27	400MHz	VANB-1	995	44	C7	11086.5	7.09349e+08	-19.7321	-20.0102	-19.8711
NRC	2021-06-27	400MHz	VANB-1	995	44	C8	5592.22	7.15966e+08	-32.0183	-30.8296	-31.424
NRC	2021-10-15	400MHz	VANB-1	785	45	C1	19192.1	7.23817e+08	-20.1514	-19.7678	-19.9596
NRC	2021-10-15	400MHz	VANB-1	785	45	C2	15363.2	7.09032e+08	-29.8262	-30.0951	-29.9607
NRC	2021-10-15	400MHz	VANB-1	785	45	C3	14896	7.06924e+08	-32.7416	-32.929	-32.8353
NRC	2021-10-15	400MHz	VANB-1	785	45	C4	13060.4	7.04947e+08	-24.9824	-25.4334	-25.2079
NRC	2021-10-15	400MHz	VANB-1	785	45	C5	12719.9	7.1288e+08	-24.5042	-24.6989	-24.6016
NRC	2021-10-15	400MHz	VANB-1	785	45	C6	11590.7	7.13408e+08	-23.774	-24.0249	-23.8995
NRC	2021-10-15	400MHz	VANB-1	785	45	C7	11086.5	7.16968e+08	-18.8493	-19.1407	-18.995
NRC	2021-10-15	400MHz	VANB-1	785	45	C8	5592.22	7.23048e+08	-31.9687	-30.7759	-31.3723
NRC	2021-10-15	400MHz	VANB-1	785	46	C1	19192.1	7.24704e+08	-20.5335	-20.1417	-20.3376
NRC	2021-10-15	400MHz	VANB-1	785	46	C2	15363.2	7.10545e+08	-29.3152	-29.5859	-29.4505
NRC	2021-10-15	400MHz	VANB-1	785	46	C3	14896	7.0853e+08	-32.0977	-32.3081	-32.2029
NRC	2021-10-15	400MHz	VANB-1	785	46	C4	13060.4	7.0686e+08	-23.8975	-24.3735	-24.1355
NRC	2021-10-15	400MHz	VANB-1	785	46	C5	12719.9	7.14795e+08	-23.4464	-23.6391	-23.5428
NRC	2021-10-15	400MHz	VANB-1	785	46	C6	11590.7	7.14335e+08	-24.0817	-24.3208	-24.2013
NRC	2021-10-15	400MHz	VANB-1	785	46	C7	11086.5	7.16486e+08	-21.1112	-21.3886	-21.2499
NRC	2021-10-15	400MHz	VANB-1	785	46	C8	5592.22	7.23957e+08	-32.3151	-31.1235	-31.7193
NRC	2021-10-15	400MHz	VANB-1	785	47	C1	19192.1	7.26644e+08	-19.0066	-18.6206	-18.8136
NRC	2021-10-15	400MHz	VANB-1	785	47	C2	15363.2	7.10662e+08	-30.2639	-30.5285	-30.3962
NRC	2021-10-15	400MHz	VANB-1	785	47	C3	14896	7.09817e+08	-31.4289	-31.6362	-31.5326
NRC	2021-10-15	400MHz	VANB-1	785	47	C4	13060.4	7.06841e+08	-25.0409	-25.4877	-25.2643
NRC	2021-10-15	400MHz	VANB-1	785	47	C5	12719.9	7.15442e+08	-23.67	-23.8755	-23.7728
NRC	2021-10-15	400MHz	VANB-1	785	47	C6	11590.7	7.14564e+08	-24.8811	-25.1252	-25.0031
NRC	2021-10-15	400MHz	VANB-1	785	47	C7	11086.5	7.17761e+08	-20.4714	-20.7469	-20.6092
NRC	2021-10-15	400MHz	VANB-1	785	47	C8	5592.22	7.24984e+08	-32.0353	-30.8382	-31.4367
NRC	2021-10-15	400MHz	VANB-1	785	48	C1	19192.1	7.25179e+08	-21.7816	-21.3996	-21.5906
NRC	2021-10-15	400MHz	VANB-1	785	48	C2	15363.2	7.12622e+08	-28.3308	-28.616	-28.4734
NRC	2021-10-15	400MHz	VANB-1	785	48	C3	14896	7.09949e+08	-32.0142	-32.1744	-32.0943
NRC	2021-10-15	400MHz	VANB-1	785	48	C4	13060.4	7.06967e+08	-25.6369	-26.0812	-25.8591
NRC	2021-10-15	400MHz	VANB-1	785	48	C5	12719.9	7.16482e+08	-23.01	-23.2366	-23.1233
NRC	2021-10-15	400MHz	VANB-1	785	48	C6	11590.7	7.1411e+08	-26.2806	-26.4967	-26.3886
NRC	2021-10-15	400MHz	VANB-1	785	48	C7	11086.5	7.20195e+08	-17.8926	-18.182	-18.0373
NRC	2021-10-15	400MHz	VANB-1	785	48	C8	5592.22	7.25689e+08	-31.8513	-30.6514	-31.2513
NRC	2021-10-15	400MHz	VANB-1	785	49	C1	19192.1	7.28485e+08	-18.4265	-18.0656	-18.2461
NRC	2021-10-15	400MHz	VANB-1	785	49	C2	15363.2	7.12944e+08	-29.0281	-29.3055	-29.1668
NRC	2021-10-15	400MHz	VANB-1	785	49	C3	14896	7.10479e+08	-32.4212	-32.6177	-32.5195
NRC	2021-10-15	400MHz	VANB-1	785	49	C4	13060.4	7.06438e+08	-27.5172	-27.936	-27.7266
NRC	2021-10-15	400MHz	VANB-1	785	49	C5	12719.9	7.18447e+08	-21.4515	-21.6857	-21.5686
NRC	2021-10-15	400MHz	VANB-1	785	49	C6	11590.7	7.15791e+08	-25.1082	-25.3165	-25.2124
NRC	2021-10-15	400MHz	VANB-1	785	49	C7	11086.5	7.18994e+08	-20.6978	-21.0086	-20.8532
NRC	2021-10-15	400MHz	VANB-1	785	49	C8	5592.22	7.26313e+08	-32.1473	-30.95	-31.5487
Nantes	2020-02-15	400MHz	VANB-1	815	50	C1	19192.1	1.19823e+09	-21.9464	-21.5753	-21.7608
Nantes	2020-02-15	400MHz	VANB-1	815	50	C2	15363.2	1.17436e+09	-31.0996	-31.3806	-31.2401
Nantes	2020-02-15	400MHz	VANB-1	815	50	C3	14896	1.17093e+09	-33.9585	-34.17	-34.0643
Nantes	2020-02-15	400MHz	VANB-1	815	50	C4	13060.4	1.16706e+09	-26.7076	-27.1382	-26.9229
Nantes	2020-02-15	400MHz	VANB-1	815	50	C5	12719.9	1.18823e+09	-19.5312	-19.7474	-19.6393
Nantes	2020-02-15	400MHz	VANB-1	815	50	C6	11590.7	1.18267e+09	-24.1673	-24.3762	-24.2718
Nantes	2020-02-15	400MHz	VANB-1	815	50	C7	11086.5	1.18728e+09	-20.3192	-20.6368	-20.478
Nantes	2020-02-15	400MHz	VANB-1	815	50	C8	5592.22	1.20268e+09	-29.068	-27.8672	-28.4676
Nantes	2020-02-15	400MHz	VANB-1	815	51	C1	19192.1	1.20503e+09	-22.3497	-21.9664	-22.158
Nantes	2020-02-15	400MHz	VANB-1	815	51	C2	15363.2	1.18286e+09	-29.9742	-30.2693	-30.1218
Nantes	2020-02-15	400MHz	VANB-1	815	51	C3	14896	1.17676e+09	-35.0333	-35.2219	-35.1276
Nantes	2020-02-15	400MHz	VANB-1	815	51	C4	13060.4	1.17496e+09	-26.0396	-26.4736	-26.2566
Nantes	2020-02-15	400MHz	VANB-1	815	51	C5	12719.9	1.19437e+09	-20.4321	-20.6432	-20.5376
Nantes	2020-02-15	400MHz	VANB-1	815	51	C6	11590.7	1.189e+09	-24.8845	-25.0861	-24.9853
Nantes	2020-02-15	400MHz	VANB-1	815	51	C7	11086.5	1.19519e+09	-19.7548	-20.0715	-19.9131
Nantes	2020-02-15	400MHz	VANB-1	815	51	C8	5592.22	1.21091e+09	-28.3298	-27.1242	-27.727
Nantes	2020-02-15	400MHz	VANB-1	815	52	C1	19192.1	1.2105e+09	-21.7685	-21.3675	-21.568
Nantes	2020-02-15	400MHz	VANB-1	815	52	C2	15363.2	1.18473e+09	-32.2931	-32.5632	-32.4282
Nantes	2020-02-15	400MHz	VANB-1	815	52	C3	14896	1.18267e+09	-33.9866	-34.205	-34.0958
Nantes	2020-02-15	400MHz	VANB-1	815	52	C4	13060.4	1.18068e+09	-25.1406	-25.5789	-25.3597
Nantes	2020-02-15	400MHz	VANB-1	815	52	C5	12719.9	1.19856e+09	-20.8711	-21.0597	-20.9654
Nantes	2020-02-15	400MHz	VANB-1	815	52	C6	11590.7	1.19418e+09	-24.4903	-24.7111	-24.6007
Nantes	2020-02-15	400MHz	VANB-1	815	52	C7	11086.5	1.19821e+09	-21.1601	-21.4473	-21.3037
Nantes	2020-02-15	400MHz	VANB-1	815	52	C8	5592.22	1.21723e+09	-27.0877	-25.872	-26.4798
Nantes	2020-02-15	400MHz	VANB-1	815	53	C1	19192.1	1.21594e+09	-20.1472	-19.7476	-19.9474
Nantes	2020-02-15	400MHz	VANB-1	815	53	C2	15363.2	1.18939e+09	-31.2258	-31.4926	-31.3592
Nantes	2020-02-15	400MHz	VANB-1	815	53	C3	14896	1.18594e+09	-34.0703	-34.2635	-34.1669
Nantes	2020-02-15	400MHz	VANB-1	815	53	C4	13060.4	1.18379e+09	-25.3478	-25.7958	-25.5718
Nantes	2020-02-15	400MHz	VANB-1	815	53	C5	12719.9	1.19718e+09	-24.8196	-25.0031	-24.9114
Nantes	2020-02-15	400MHz	VANB-1	815	53	C6	11590.7	1.19804e+09	-24.1049	-24.3548	-24.2299
Nantes	2020-02-15	400MHz	VANB-1	815	53	C7	11086.5	1.20318e+09	-19.8727	-20.1627	-20.0177
Nantes	2020-02-15	400MHz	VANB-1	815	53	C8	5592.22	1.22055e+09	-27.2098	-25.9935	-26.6016
Nantes	2020-02-15	400MHz	VANB-1	815	54	C1	19192.1	1.21514e+09	-23.0697	-22.6774	-22.8735
Nantes	2020-02-15	400MHz	VANB-1	815	54	C2	15363.2	1.1918e+09	-31.4942	-31.7465	-31.6203
Nantes	2020-02-15	400MHz	VANB-1	815	54	C3	14896	1.19076e+09	-32.3491	-32.555	-32.4521
Nantes	2020-02-15	400MHz	VANB-1	815	54	C4	13060.4	1.18666e+09	-25.229	-25.6799	-25.4545
Nantes	2020-02-15	400MHz	VANB-1	815	54	C5	12719.9	1.20424e+09	-21.2793	-21.467	-21.3731
Nantes	2020-02-15	400MHz	VANB-1	815	54	C6	11590.7	1.20146e+09	-23.5629	-23.7881	-23.6755
Nantes	2020-02-15	400MHz	VANB-1	815	54	C7	11086.5	1.20596e+09	-19.8666	-20.1469	-20.0067
Nantes	2020-02-15	400MHz	VANB-1	815	54	C8	5592.22	1.21994e+09	-29.9475	-28.7422	-29.3448

## Sheet: VANA-VANB-mixtures
13C-qNMR raw data (last updated 09-feb-2022)
13C/12C for VPDB = 0.011108
Lab	Date	Instrument	Sample	Vial	Experiment	Carbon	Frequency (Hz)	Peak area	m_VANA_mg	m_VANB_mg	delta_mix	delta_M0	delta_M1	delta_average
NRC	2021-09-11	400MHz	VAN-Mix-2a	NA	1	C1	19192.1	7.12582e+08	187.7	64.9	-29.98	-21.5673	-21.1648	-21.366
NRC	2021-09-11	400MHz	VAN-Mix-2a	NA	1	C2	15363.2	6.98971e+08	187.7	64.9	-29.98	-29.9029	-30.1769	-30.0399
NRC	2021-09-11	400MHz	VAN-Mix-2a	NA	1	C3	14896	6.96571e+08	187.7	64.9	-29.98	-33.2693	-33.4489	-33.3591
NRC	2021-09-11	400MHz	VAN-Mix-2a	NA	1	C4	13060.4	6.93285e+08	187.7	64.9	-29.98	-27.4112	-27.9256	-27.6684
NRC	2021-09-11	400MHz	VAN-Mix-2a	NA	1	C5	12719.9	6.98724e+08	187.7	64.9	-29.98	-30.2484	-30.465	-30.3567
NRC	2021-09-11	400MHz	VAN-Mix-2a	NA	1	C6	11590.7	7.00184e+08	187.7	64.9	-29.98	-28.2004	-28.4625	-28.3315
NRC	2021-09-11	400MHz	VAN-Mix-2a	NA	1	C7	11086.5	7.04227e+08	187.7	64.9	-29.98	-22.5289	-22.8026	-22.6657
NRC	2021-09-11	400MHz	VAN-Mix-2a	NA	1	C8	5592.22	7.02104e+08	187.7	64.9	-29.98	-46.7069	-45.4819	-46.0944
NRC	2021-09-11	400MHz	VAN-Mix-2a	NA	2	C1	19192.1	7.1327e+08	187.7	64.9	-29.98	-21.7285	-21.3166	-21.5226
NRC	2021-09-11	400MHz	VAN-Mix-2a	NA	2	C2	15363.2	6.98662e+08	187.7	64.9	-29.98	-31.4411	-31.703	-31.5721
NRC	2021-09-11	400MHz	VAN-Mix-2a	NA	2	C3	14896	6.98836e+08	187.7	64.9	-29.98	-31.1978	-31.4016	-31.2997
NRC	2021-09-11	400MHz	VAN-Mix-2a	NA	2	C4	13060.4	6.94964e+08	187.7	64.9	-29.98	-26.1413	-26.6563	-26.3988
NRC	2021-09-11	400MHz	VAN-Mix-2a	NA	2	C5	12719.9	7.00099e+08	187.7	64.9	-29.98	-29.4273	-29.642	-29.5346
NRC	2021-09-11	400MHz	VAN-Mix-2a	NA	2	C6	11590.7	7.00454e+08	187.7	64.9	-29.98	-28.9295	-29.2008	-29.0651
NRC	2021-09-11	400MHz	VAN-Mix-2a	NA	2	C7	11086.5	7.04675e+08	187.7	64.9	-29.98	-23.0149	-23.2567	-23.1358
NRC	2021-09-11	400MHz	VAN-Mix-2a	NA	2	C8	5592.22	7.01986e+08	187.7	64.9	-29.98	-47.9546	-46.7358	-47.3452
NRC	2021-09-11	400MHz	VAN-Mix-2a	NA	3	C1	19192.1	7.14292e+08	187.7	64.9	-29.98	-20.9683	-20.5616	-20.7649
NRC	2021-09-11	400MHz	VAN-Mix-2a	NA	3	C2	15363.2	6.99939e+08	187.7	64.9	-29.98	-30.3018	-30.5716	-30.4367
NRC	2021-09-11	400MHz	VAN-Mix-2a	NA	3	C3	14896	6.98434e+08	187.7	64.9	-29.98	-32.4089	-32.6113	-32.5101
NRC	2021-09-11	400MHz	VAN-Mix-2a	NA	3	C4	13060.4	6.9479e+08	187.7	64.9	-29.98	-27.0394	-27.548	-27.2937
NRC	2021-09-11	400MHz	VAN-Mix-2a	NA	3	C5	12719.9	7.01303e+08	187.7	64.9	-29.98	-28.3923	-28.6109	-28.5016
NRC	2021-09-11	400MHz	VAN-Mix-2a	NA	3	C6	11590.7	7.0116e+08	187.7	64.9	-29.98	-28.5923	-28.8398	-28.7161
NRC	2021-09-11	400MHz	VAN-Mix-2a	NA	3	C7	11086.5	7.04281e+08	187.7	64.9	-29.98	-24.2214	-24.482	-24.3517
NRC	2021-09-11	400MHz	VAN-Mix-2a	NA	3	C8	5592.22	7.02484e+08	187.7	64.9	-29.98	-47.9106	-46.6847	-47.2977
NRC	2021-09-11	400MHz	VAN-Mix-2a	NA	4	C1	19192.1	7.14326e+08	187.7	64.9	-29.98	-21.5174	-21.1069	-21.3122
NRC	2021-09-11	400MHz	VAN-Mix-2a	NA	4	C2	15363.2	7.00471e+08	187.7	64.9	-29.98	-30.1482	-30.4201	-30.2842
NRC	2021-09-11	400MHz	VAN-Mix-2a	NA	4	C3	14896	7.00125e+08	187.7	64.9	-29.98	-30.6318	-30.8182	-30.725
NRC	2021-09-11	400MHz	VAN-Mix-2a	NA	4	C4	13060.4	6.95878e+08	187.7	64.9	-29.98	-26.0928	-26.6106	-26.3517
NRC	2021-09-11	400MHz	VAN-Mix-2a	NA	4	C5	12719.9	7.00448e+08	187.7	64.9	-29.98	-30.1799	-30.4082	-30.294
NRC	2021-09-11	400MHz	VAN-Mix-2a	NA	4	C6	11590.7	7.00579e+08	187.7	64.9	-29.98	-29.9972	-30.2666	-30.1319
NRC	2021-09-11	400MHz	VAN-Mix-2a	NA	4	C7	11086.5	7.06175e+08	187.7	64.9	-29.98	-22.1649	-22.4044	-22.2847
NRC	2021-09-11	400MHz	VAN-Mix-2a	NA	4	C8	5592.22	7.02037e+08	187.7	64.9	-29.98	-49.102	-47.8826	-48.4923
NRC	2021-09-11	400MHz	VAN-Mix-2a	NA	5	C1	19192.1	7.14586e+08	187.7	64.9	-29.98	-22.1726	-21.7599	-21.9662
NRC	2021-09-11	400MHz	VAN-Mix-2a	NA	5	C2	15363.2	6.99314e+08	187.7	64.9	-29.98	-32.7725	-32.9992	-32.8858
NRC	2021-09-11	400MHz	VAN-Mix-2a	NA	5	C3	14896	7.00258e+08	187.7	64.9	-29.98	-31.4525	-31.671	-31.5617
NRC	2021-09-11	400MHz	VAN-Mix-2a	NA	5	C4	13060.4	6.96476e+08	187.7	64.9	-29.98	-26.2589	-26.7829	-26.5209
NRC	2021-09-11	400MHz	VAN-Mix-2a	NA	5	C5	12719.9	7.01613e+08	187.7	64.9	-29.98	-29.5585	-29.7366	-29.6476
NRC	2021-09-11	400MHz	VAN-Mix-2a	NA	5	C6	11590.7	7.04699e+08	187.7	64.9	-29.98	-25.2433	-25.5326	-25.3879
NRC	2021-09-11	400MHz	VAN-Mix-2a	NA	5	C7	11086.5	7.06251e+08	187.7	64.9	-29.98	-23.0737	-23.3198	-23.1967
NRC	2021-09-11	400MHz	VAN-Mix-2a	NA	5	C8	5592.22	7.02612e+08	187.7	64.9	-29.98	-49.3025	-48.0789	-48.6907
NRC	2021-09-09	400MHz	VAN-Mix-4a	NA	6	C1	19192.1	7.1337e+08	198.7	66.8	-30.13	-19.4428	-19.0434	-19.2431
NRC	2021-09-09	400MHz	VAN-Mix-4a	NA	6	C2	15363.2	6.96615e+08	198.7	66.8	-30.13	-32.1901	-32.4699	-32.33
NRC	2021-09-09	400MHz	VAN-Mix-4a	NA	6	C3	14896	6.94531e+08	198.7	66.8	-30.13	-35.1166	-35.3154	-35.216
NRC	2021-09-09	400MHz	VAN-Mix-4a	NA	6	C4	13060.4	6.92156e+08	198.7	66.8	-30.13	-27.9901	-28.452	-28.2211
NRC	2021-09-09	400MHz	VAN-Mix-4a	NA	6	C5	12719.9	6.99737e+08	198.7	66.8	-30.13	-27.806	-28.0182	-27.9121
NRC	2021-09-09	400MHz	VAN-Mix-4a	NA	6	C6	11590.7	7.00008e+08	198.7	66.8	-30.13	-27.4256	-27.6827	-27.5542
NRC	2021-09-09	400MHz	VAN-Mix-4a	NA	6	C7	11086.5	7.03471e+08	198.7	66.8	-30.13	-22.5612	-22.8562	-22.7087
NRC	2021-09-09	400MHz	VAN-Mix-4a	NA	6	C8	5592.22	7.00067e+08	198.7	66.8	-30.13	-48.5015	-47.2769	-47.8892
NRC	2021-09-09	400MHz	VAN-Mix-4a	NA	7	C1	19192.1	7.11648e+08	198.7	66.8	-30.13	-22.5187	-22.1346	-22.3266
NRC	2021-09-09	400MHz	VAN-Mix-4a	NA	7	C2	15363.2	6.97987e+08	198.7	66.8	-30.13	-30.9402	-31.1944	-31.0673
NRC	2021-09-09	400MHz	VAN-Mix-4a	NA	7	C3	14896	6.96999e+08	198.7	66.8	-30.13	-32.327	-32.5357	-32.4313
NRC	2021-09-09	400MHz	VAN-Mix-4a	NA	7	C4	13060.4	6.92124e+08	198.7	66.8	-30.13	-28.7139	-29.1989	-28.9564
NRC	2021-09-09	400MHz	VAN-Mix-4a	NA	7	C5	12719.9	7.02395e+08	198.7	66.8	-30.13	-24.7545	-24.9789	-24.8667
NRC	2021-09-09	400MHz	VAN-Mix-4a	NA	7	C6	11590.7	7.00921e+08	198.7	66.8	-30.13	-26.8227	-27.0443	-26.9335
NRC	2021-09-09	400MHz	VAN-Mix-4a	NA	7	C7	11086.5	7.03076e+08	198.7	66.8	-30.13	-23.799	-24.0811	-23.94
NRC	2021-09-09	400MHz	VAN-Mix-4a	NA	7	C8	5592.22	6.98616e+08	198.7	66.8	-30.13	-51.1577	-49.9421	-50.5499
NRC	2021-09-09	400MHz	VAN-Mix-4a	NA	8	C1	19192.1	7.14807e+08	198.7	66.8	-30.13	-19.6818	-19.2963	-19.4891
NRC	2021-09-09	400MHz	VAN-Mix-4a	NA	8	C2	15363.2	6.98664e+08	198.7	66.8	-30.13	-31.5215	-31.7801	-31.6508
NRC	2021-09-09	400MHz	VAN-Mix-4a	NA	8	C3	14896	6.96995e+08	198.7	66.8	-30.13	-33.8591	-34.0709	-33.965
NRC	2021-09-09	400MHz	VAN-Mix-4a	NA	8	C4	13060.4	6.926e+08	198.7	66.8	-30.13	-29.5724	-30.0473	-29.8099
NRC	2021-09-09	400MHz	VAN-Mix-4a	NA	8	C5	12719.9	7.01918e+08	198.7	66.8	-30.13	-26.9619	-27.1822	-27.072
NRC	2021-09-09	400MHz	VAN-Mix-4a	NA	8	C6	11590.7	7.02053e+08	198.7	66.8	-30.13	-26.7729	-27.0128	-26.8929
NRC	2021-09-09	400MHz	VAN-Mix-4a	NA	8	C7	11086.5	7.03574e+08	198.7	66.8	-30.13	-24.641	-24.9362	-24.7886
NRC	2021-09-09	400MHz	VAN-Mix-4a	NA	8	C8	5592.22	7.01995e+08	198.7	66.8	-30.13	-48.0239	-46.796	-47.4099
NRC	2021-09-09	400MHz	VAN-Mix-4a	NA	9	C1	19192.1	7.13661e+08	198.7	66.8	-30.13	-21.5478	-21.1342	-21.341
NRC	2021-09-09	400MHz	VAN-Mix-4a	NA	9	C2	15363.2	6.97891e+08	198.7	66.8	-30.13	-32.8791	-33.1382	-33.0086
NRC	2021-09-09	400MHz	VAN-Mix-4a	NA	9	C3	14896	6.9765e+08	198.7	66.8	-30.13	-33.2163	-33.4371	-33.3267
NRC	2021-09-09	400MHz	VAN-Mix-4a	NA	9	C4	13060.4	6.94728e+08	198.7	66.8	-30.13	-26.8353	-27.3227	-27.079
NRC	2021-09-09	400MHz	VAN-Mix-4a	NA	9	C5	12719.9	7.02308e+08	198.7	66.8	-30.13	-26.6917	-26.8917	-26.7917
NRC	2021-09-09	400MHz	VAN-Mix-4a	NA	9	C6	11590.7	7.01753e+08	198.7	66.8	-30.13	-27.4697	-27.7211	-27.5954
NRC	2021-09-09	400MHz	VAN-Mix-4a	NA	9	C7	11086.5	7.04202e+08	198.7	66.8	-30.13	-24.0379	-24.299	-24.1685
NRC	2021-09-09	400MHz	VAN-Mix-4a	NA	9	C8	5592.22	7.01949e+08	198.7	66.8	-30.13	-48.3569	-47.1282	-47.7426
NRC	2021-09-02	400MHz	VAN-Mix-2b	NA	10	C1	19192.1	7.98415e+08	127.9	127.4	-28.35	-19.6273	-19.2608	-19.444
NRC	2021-09-02	400MHz	VAN-Mix-2b	NA	10	C2	15363.2	7.82292e+08	127.9	127.4	-28.35	-29.0736	-29.3341	-29.2039
NRC	2021-09-02	400MHz	VAN-Mix-2b	NA	10	C3	14896	7.79926e+08	127.9	127.4	-28.35	-32.0426	-32.2155	-32.129
NRC	2021-09-02	400MHz	VAN-Mix-2b	NA	10	C4	13060.4	7.73612e+08	127.9	127.4	-28.35	-29.5175	-29.9564	-29.7369
NRC	2021-09-02	400MHz	VAN-Mix-2b	NA	10	C5	12719.9	7.85706e+08	127.9	127.4	-28.35	-24.791	-25.0306	-24.9108
NRC	2021-09-02	400MHz	VAN-Mix-2b	NA	10	C6	11590.7	7.84373e+08	127.9	127.4	-28.35	-26.4637	-26.6792	-26.5714
NRC	2021-09-02	400MHz	VAN-Mix-2b	NA	10	C7	11086.5	7.88767e+08	127.9	127.4	-28.35	-20.9507	-21.2507	-21.1007
NRC	2021-09-02	400MHz	VAN-Mix-2b	NA	10	C8	5592.22	7.87073e+08	127.9	127.4	-28.35	-44.3291	-43.1146	-43.7218
NRC	2021-09-02	400MHz	VAN-Mix-2b	NA	11	C1	19192.1	7.99981e+08	127.9	127.4	-28.35	-19.1105	-18.711	-18.9108
NRC	2021-09-02	400MHz	VAN-Mix-2b	NA	11	C2	15363.2	7.82003e+08	127.9	127.4	-28.35	-30.8469	-31.0889	-30.9679
NRC	2021-09-02	400MHz	VAN-Mix-2b	NA	11	C3	14896	7.8193e+08	127.9	127.4	-28.35	-30.9384	-31.1378	-31.0381
NRC	2021-09-02	400MHz	VAN-Mix-2b	NA	11	C4	13060.4	7.76914e+08	127.9	127.4	-28.35	-26.7464	-27.2181	-26.9823
NRC	2021-09-02	400MHz	VAN-Mix-2b	NA	11	C5	12719.9	7.84641e+08	127.9	127.4	-28.35	-27.5418	-27.7455	-27.6436
NRC	2021-09-02	400MHz	VAN-Mix-2b	NA	11	C6	11590.7	7.85591e+08	127.9	127.4	-28.35	-26.3523	-26.6087	-26.4805
NRC	2021-09-02	400MHz	VAN-Mix-2b	NA	11	C7	11086.5	7.88839e+08	127.9	127.4	-28.35	-22.2832	-22.5373	-22.4103
NRC	2021-09-02	400MHz	VAN-Mix-2b	NA	11	C8	5592.22	7.89309e+08	127.9	127.4	-28.35	-42.9766	-41.7571	-42.3669
NRC	2021-09-02	400MHz	VAN-Mix-2b	NA	12	C1	19192.1	8.01744e+08	127.9	127.4	-28.35	-18.5155	-18.1135	-18.3145
NRC	2021-09-02	400MHz	VAN-Mix-2b	NA	12	C2	15363.2	7.84567e+08	127.9	127.4	-28.35	-29.2075	-29.4579	-29.3327
NRC	2021-09-02	400MHz	VAN-Mix-2b	NA	12	C3	14896	7.83168e+08	127.9	127.4	-28.35	-30.9581	-31.1571	-31.0576
NRC	2021-09-02	400MHz	VAN-Mix-2b	NA	12	C4	13060.4	7.78718e+08	127.9	127.4	-28.35	-26.0409	-26.5293	-26.2851
NRC	2021-09-02	400MHz	VAN-Mix-2b	NA	12	C5	12719.9	7.8542e+08	127.9	127.4	-28.35	-28.1408	-28.3441	-28.2424
NRC	2021-09-02	400MHz	VAN-Mix-2b	NA	12	C6	11590.7	7.86605e+08	127.9	127.4	-28.35	-26.6587	-26.9082	-26.7834
NRC	2021-09-02	400MHz	VAN-Mix-2b	NA	12	C7	11086.5	7.89142e+08	127.9	127.4	-28.35	-23.4859	-23.7365	-23.6112
NRC	2021-09-02	400MHz	VAN-Mix-2b	NA	12	C8	5592.22	7.89911e+08	127.9	127.4	-28.35	-43.7884	-42.5743	-43.1814
NRC	2021-09-02	400MHz	VAN-Mix-2b	NA	13	C1	19192.1	8.03136e+08	127.9	127.4	-28.35	-17.5436	-17.1613	-17.3525
NRC	2021-09-02	400MHz	VAN-Mix-2b	NA	13	C2	15363.2	7.84139e+08	127.9	127.4	-28.35	-30.4837	-30.7574	-30.6206
NRC	2021-09-02	400MHz	VAN-Mix-2b	NA	13	C3	14896	7.8167e+08	127.9	127.4	-28.35	-33.5689	-33.7675	-33.6682
NRC	2021-09-02	400MHz	VAN-Mix-2b	NA	13	C4	13060.4	7.77829e+08	127.9	127.4	-28.35	-27.9066	-28.3349	-28.1208
NRC	2021-09-02	400MHz	VAN-Mix-2b	NA	13	C5	12719.9	7.88748e+08	127.9	127.4	-28.35	-24.7233	-24.9452	-24.8342
NRC	2021-09-02	400MHz	VAN-Mix-2b	NA	13	C6	11590.7	7.87363e+08	127.9	127.4	-28.35	-26.455	-26.6821	-26.5685
NRC	2021-09-02	400MHz	VAN-Mix-2b	NA	13	C7	11086.5	7.90656e+08	127.9	127.4	-28.35	-22.3392	-22.6365	-22.4878
NRC	2021-09-02	400MHz	VAN-Mix-2b	NA	13	C8	5592.22	7.9052e+08	127.9	127.4	-28.35	-43.7749	-42.5629	-43.1689
NRC	2021-09-09	400MHz	VAN-Mix-4b	NA	14	C1	19192.1	7.06594e+08	132.9	133.2	-28.74	-21.684	-21.2652	-21.4746
NRC	2021-09-09	400MHz	VAN-Mix-4b	NA	14	C2	15363.2	6.92568e+08	132.9	133.2	-28.74	-30.7681	-31.0517	-30.9099
NRC	2021-09-09	400MHz	VAN-Mix-4b	NA	14	C3	14896	6.91233e+08	132.9	133.2	-28.74	-32.6557	-32.8769	-32.7663
NRC	2021-09-09	400MHz	VAN-Mix-4b	NA	14	C4	13060.4	6.89539e+08	132.9	133.2	-28.74	-24.5545	-25.072	-24.8132
NRC	2021-09-09	400MHz	VAN-Mix-4b	NA	14	C5	12719.9	6.95282e+08	132.9	133.2	-28.74	-26.9289	-27.1347	-27.0318
NRC	2021-09-09	400MHz	VAN-Mix-4b	NA	14	C6	11590.7	6.94239e+08	132.9	133.2	-28.74	-28.4038	-28.6546	-28.5292
NRC	2021-09-09	400MHz	VAN-Mix-4b	NA	14	C7	11086.5	6.97133e+08	132.9	133.2	-28.74	-24.3094	-24.5608	-24.4351
NRC	2021-09-09	400MHz	VAN-Mix-4b	NA	14	C8	5592.22	7.00691e+08	132.9	133.2	-28.74	-40.6129	-39.3957	-40.0043
NRC	2021-09-09	400MHz	VAN-Mix-4b	NA	15	C1	19192.1	7.06153e+08	132.9	133.2	-28.74	-22.9623	-22.5491	-22.7557
NRC	2021-09-09	400MHz	VAN-Mix-4b	NA	15	C2	15363.2	6.93176e+08	132.9	133.2	-28.74	-30.5625	-30.8339	-30.6982
NRC	2021-09-09	400MHz	VAN-Mix-4b	NA	15	C3	14896	6.91307e+08	132.9	133.2	-28.74	-33.205	-33.4095	-33.3073
NRC	2021-09-09	400MHz	VAN-Mix-4b	NA	15	C4	13060.4	6.89845e+08	132.9	133.2	-28.74	-24.7756	-25.3033	-25.0395
NRC	2021-09-09	400MHz	VAN-Mix-4b	NA	15	C5	12719.9	6.94917e+08	132.9	133.2	-28.74	-28.1014	-28.2907	-28.1961
NRC	2021-09-09	400MHz	VAN-Mix-4b	NA	15	C6	11590.7	6.96156e+08	132.9	133.2	-28.74	-26.3506	-26.6157	-26.4831
NRC	2021-09-09	400MHz	VAN-Mix-4b	NA	15	C7	11086.5	6.98798e+08	132.9	133.2	-28.74	-22.6143	-22.8778	-22.7461
NRC	2021-09-09	400MHz	VAN-Mix-4b	NA	15	C8	5592.22	7.00629e+08	132.9	133.2	-28.74	-41.3452	-40.1319	-40.7385
NRC	2021-09-09	400MHz	VAN-Mix-4b	NA	16	C1	19192.1	7.07876e+08	132.9	133.2	-28.74	-22.1105	-21.7055	-21.908
NRC	2021-09-09	400MHz	VAN-Mix-4b	NA	16	C2	15363.2	6.95223e+08	132.9	133.2	-28.74	-29.2161	-29.5006	-29.3583
NRC	2021-09-09	400MHz	VAN-Mix-4b	NA	16	C3	14896	6.92003e+08	132.9	133.2	-28.74	-33.7607	-33.9507	-33.8557
NRC	2021-09-09	400MHz	VAN-Mix-4b	NA	16	C4	13060.4	6.90265e+08	132.9	133.2	-28.74	-25.7274	-26.2402	-25.9838
NRC	2021-09-09	400MHz	VAN-Mix-4b	NA	16	C5	12719.9	6.96353e+08	132.9	133.2	-28.74	-27.6203	-27.826	-27.7231
NRC	2021-09-09	400MHz	VAN-Mix-4b	NA	16	C6	11590.7	6.96704e+08	132.9	133.2	-28.74	-27.1253	-27.3699	-27.2476
NRC	2021-09-09	400MHz	VAN-Mix-4b	NA	16	C7	11086.5	6.99843e+08	132.9	133.2	-28.74	-22.6939	-22.9713	-22.8326
NRC	2021-09-09	400MHz	VAN-Mix-4b	NA	16	C8	5592.22	7.01504e+08	132.9	133.2	-28.74	-41.6628	-40.4482	-41.0555
NRC	2021-09-09	400MHz	VAN-Mix-4b	NA	17	C1	19192.1	7.09219e+08	132.9	133.2	-28.74	-20.6676	-20.2706	-20.4691
NRC	2021-09-09	400MHz	VAN-Mix-4b	NA	17	C2	15363.2	6.95457e+08	132.9	133.2	-28.74	-29.3143	-29.5968	-29.4555
NRC	2021-09-09	400MHz	VAN-Mix-4b	NA	17	C3	14896	6.92164e+08	132.9	133.2	-28.74	-33.9609	-34.1431	-34.052
NRC	2021-09-09	400MHz	VAN-Mix-4b	NA	17	C4	13060.4	6.90011e+08	132.9	133.2	-28.74	-26.5197	-27.0117	-26.7657
NRC	2021-09-09	400MHz	VAN-Mix-4b	NA	17	C5	12719.9	6.96381e+08	132.9	133.2	-28.74	-28.0108	-28.2207	-28.1158
NRC	2021-09-09	400MHz	VAN-Mix-4b	NA	17	C6	11590.7	6.97204e+08	132.9	133.2	-28.74	-26.8506	-27.0994	-26.975
NRC	2021-09-09	400MHz	VAN-Mix-4b	NA	17	C7	11086.5	7.00683e+08	132.9	133.2	-28.74	-21.9419	-22.2291	-22.0855
NRC	2021-09-09	400MHz	VAN-Mix-4b	NA	17	C8	5592.22	7.01095e+08	132.9	133.2	-28.74	-42.6504	-41.4369	-42.0436
NRC	2021-09-09	400MHz	VAN-Mix-4b	NA	18	C1	19192.1	7.09645e+08	132.9	133.2	-28.74	-20.7133	-20.3098	-20.5115
NRC	2021-09-09	400MHz	VAN-Mix-4b	NA	18	C2	15363.2	6.94767e+08	132.9	133.2	-28.74	-30.9223	-31.2047	-31.0635
NRC	2021-09-09	400MHz	VAN-Mix-4b	NA	18	C3	14896	6.92994e+08	132.9	133.2	-28.74	-33.4215	-33.6099	-33.5157
NRC	2021-09-09	400MHz	VAN-Mix-4b	NA	18	C4	13060.4	6.90778e+08	132.9	133.2	-28.74	-26.0628	-26.5419	-26.3023
NRC	2021-09-09	400MHz	VAN-Mix-4b	NA	18	C5	12719.9	6.97163e+08	132.9	133.2	-28.74	-27.5433	-27.7551	-27.6492
NRC	2021-09-09	400MHz	VAN-Mix-4b	NA	18	C6	11590.7	6.97221e+08	132.9	133.2	-28.74	-27.4621	-27.7225	-27.5923
NRC	2021-09-09	400MHz	VAN-Mix-4b	NA	18	C7	11086.5	7.01881e+08	132.9	133.2	-28.74	-20.8914	-21.1691	-21.0303
NRC	2021-09-09	400MHz	VAN-Mix-4b	NA	18	C8	5592.22	7.01368e+08	132.9	133.2	-28.74	-42.8994	-41.6824	-42.2909
NRC	2021-09-02	400MHz	VAN-Mix-2c	NA	19	C1	19192.1	7.06684e+08	64.4	187.4	-27.24	-18.6952	-18.3101	-18.5026
NRC	2021-09-02	400MHz	VAN-Mix-2c	NA	19	C2	15363.2	6.90345e+08	64.4	187.4	-27.24	-31.0858	-31.3638	-31.2248
NRC	2021-09-02	400MHz	VAN-Mix-2c	NA	19	C3	14896	6.88954e+08	64.4	187.4	-27.24	-33.0591	-33.2533	-33.1562
NRC	2021-09-02	400MHz	VAN-Mix-2c	NA	19	C4	13060.4	6.86243e+08	64.4	187.4	-27.24	-26.4264	-26.8613	-26.6438
NRC	2021-09-02	400MHz	VAN-Mix-2c	NA	19	C5	12719.9	6.94776e+08	64.4	187.4	-27.24	-24.8002	-25.0176	-24.9089
NRC	2021-09-02	400MHz	VAN-Mix-2c	NA	19	C6	11590.7	6.93896e+08	64.4	187.4	-27.24	-26.0483	-26.2974	-26.1729
NRC	2021-09-02	400MHz	VAN-Mix-2c	NA	19	C7	11086.5	6.98245e+08	64.4	187.4	-27.24	-19.8781	-20.1713	-20.0247
NRC	2021-09-02	400MHz	VAN-Mix-2c	NA	19	C8	5592.22	7.00606e+08	64.4	187.4	-27.24	-37.9236	-36.7176	-37.3206
NRC	2021-09-02	400MHz	VAN-Mix-2c	NA	20	C1	19192.1	7.06547e+08	64.4	187.4	-27.24	-20.0303	-19.6439	-19.8371
NRC	2021-09-02	400MHz	VAN-Mix-2c	NA	20	C2	15363.2	6.92405e+08	64.4	187.4	-27.24	-29.2942	-29.5773	-29.4358
NRC	2021-09-02	400MHz	VAN-Mix-2c	NA	20	C3	14896	6.90579e+08	64.4	187.4	-27.24	-31.8813	-32.0528	-31.967
NRC	2021-09-02	400MHz	VAN-Mix-2c	NA	20	C4	13060.4	6.87291e+08	64.4	187.4	-27.24	-26.0585	-26.5253	-26.2919
NRC	2021-09-02	400MHz	VAN-Mix-2c	NA	20	C5	12719.9	6.93913e+08	64.4	187.4	-27.24	-27.1581	-27.3856	-27.2718
NRC	2021-09-02	400MHz	VAN-Mix-2c	NA	20	C6	11590.7	6.93803e+08	64.4	187.4	-27.24	-27.3133	-27.5703	-27.4418
NRC	2021-09-02	400MHz	VAN-Mix-2c	NA	20	C7	11086.5	6.99586e+08	64.4	187.4	-27.24	-19.1176	-19.3974	-19.2575
NRC	2021-09-02	400MHz	VAN-Mix-2c	NA	20	C8	5592.22	7.02034e+08	64.4	187.4	-27.24	-37.0642	-35.8604	-36.4623
NRC	2021-09-02	400MHz	VAN-Mix-2c	NA	21	C1	19192.1	7.06326e+08	64.4	187.4	-27.24	-21.9358	-21.5597	-21.7477
NRC	2021-09-02	400MHz	VAN-Mix-2c	NA	21	C2	15363.2	6.91006e+08	64.4	187.4	-27.24	-32.8555	-33.1234	-32.9894
NRC	2021-09-02	400MHz	VAN-Mix-2c	NA	21	C3	14896	6.9101e+08	64.4	187.4	-27.24	-32.8503	-33.0559	-32.9531
NRC	2021-09-02	400MHz	VAN-Mix-2c	NA	21	C4	13060.4	6.87481e+08	64.4	187.4	-27.24	-27.3737	-27.8038	-27.5887
NRC	2021-09-02	400MHz	VAN-Mix-2c	NA	21	C5	12719.9	6.98606e+08	64.4	187.4	-27.24	-22.1026	-22.3237	-22.2132
NRC	2021-09-02	400MHz	VAN-Mix-2c	NA	21	C6	11590.7	6.96246e+08	64.4	187.4	-27.24	-25.4414	-25.6805	-25.5609
NRC	2021-09-02	400MHz	VAN-Mix-2c	NA	21	C7	11086.5	7.00621e+08	64.4	187.4	-27.24	-19.2519	-19.5519	-19.4019
NRC	2021-09-02	400MHz	VAN-Mix-2c	NA	21	C8	5592.22	7.0386e+08	64.4	187.4	-27.24	-36.1059	-34.8998	-35.5028
NRC	2021-09-02	400MHz	VAN-Mix-2c	NA	22	C1	19192.1	7.08808e+08	64.4	187.4	-27.24	-19.4565	-19.0674	-19.2619
NRC	2021-09-02	400MHz	VAN-Mix-2c	NA	22	C2	15363.2	6.94567e+08	64.4	187.4	-27.24	-28.8023	-29.1119	-28.9571
NRC	2021-09-02	400MHz	VAN-Mix-2c	NA	22	C3	14896	6.90447e+08	64.4	187.4	-27.24	-34.6246	-34.8123	-34.7185
NRC	2021-09-02	400MHz	VAN-Mix-2c	NA	22	C4	13060.4	6.89479e+08	64.4	187.4	-27.24	-25.5041	-25.9475	-25.7258
NRC	2021-09-02	400MHz	VAN-Mix-2c	NA	22	C5	12719.9	6.98488e+08	64.4	187.4	-27.24	-23.2606	-23.4824	-23.3715
NRC	2021-09-02	400MHz	VAN-Mix-2c	NA	22	C6	11590.7	6.95972e+08	64.4	187.4	-27.24	-26.8166	-27.0319	-26.9243
NRC	2021-09-02	400MHz	VAN-Mix-2c	NA	22	C7	11086.5	7.00091e+08	64.4	187.4	-27.24	-20.9944	-21.2988	-21.1466
NRC	2021-09-02	400MHz	VAN-Mix-2c	NA	22	C8	5592.22	7.02865e+08	64.4	187.4	-27.24	-38.4575	-37.2577	-37.8576
NRC	2021-09-02	400MHz	VAN-Mix-2c	NA	23	C1	19192.1	7.0856e+08	64.4	187.4	-27.24	-20.9325	-20.5361	-20.7343
NRC	2021-09-02	400MHz	VAN-Mix-2c	NA	23	C2	15363.2	6.94349e+08	64.4	187.4	-27.24	-30.2289	-30.4941	-30.3615
NRC	2021-09-02	400MHz	VAN-Mix-2c	NA	23	C3	14896	6.92472e+08	64.4	187.4	-27.24	-32.8787	-33.0835	-32.9811
NRC	2021-09-02	400MHz	VAN-Mix-2c	NA	23	C4	13060.4	6.90601e+08	64.4	187.4	-27.24	-25.0274	-25.522	-25.2747
NRC	2021-09-02	400MHz	VAN-Mix-2c	NA	23	C5	12719.9	6.96987e+08	64.4	187.4	-27.24	-26.5054	-26.695	-26.6002
NRC	2021-09-02	400MHz	VAN-Mix-2c	NA	23	C6	11590.7	6.98366e+08	64.4	187.4	-27.24	-24.5587	-24.8206	-24.6896
NRC	2021-09-02	400MHz	VAN-Mix-2c	NA	23	C7	11086.5	7.00572e+08	64.4	187.4	-27.24	-21.4429	-21.7218	-21.5824
NRC	2021-09-02	400MHz	VAN-Mix-2c	NA	23	C8	5592.22	7.05198e+08	64.4	187.4	-27.24	-36.3432	-35.1394	-35.7413
NRC	2021-09-02	400MHz	VAN-Mix-3b	NA	24	C1	19192.1	8.11824e+08	64	191.36	-27.16	-20.5266	-20.1409	-20.3337
NRC	2021-09-02	400MHz	VAN-Mix-3b	NA	24	C2	15363.2	7.96039e+08	64	191.36	-27.16	-29.2143	-29.4901	-29.3522
NRC	2021-09-02	400MHz	VAN-Mix-3b	NA	24	C3	14896	7.94023e+08	64	191.36	-27.16	-31.6994	-31.8858	-31.7926
NRC	2021-09-02	400MHz	VAN-Mix-3b	NA	24	C4	13060.4	7.90022e+08	64	191.36	-27.16	-26.1492	-26.6254	-26.3873
NRC	2021-09-02	400MHz	VAN-Mix-3b	NA	24	C5	12719.9	7.98589e+08	64	191.36	-27.16	-26.0706	-26.2942	-26.1824
NRC	2021-09-02	400MHz	VAN-Mix-3b	NA	24	C6	11590.7	7.97983e+08	64	191.36	-27.16	-26.8178	-27.0625	-26.9401
NRC	2021-09-02	400MHz	VAN-Mix-3b	NA	24	C7	11086.5	8.02961e+08	64	191.36	-27.16	-20.6809	-20.9585	-20.8197
NRC	2021-09-02	400MHz	VAN-Mix-3b	NA	24	C8	5592.22	8.07827e+08	64	191.36	-27.16	-36.1191	-34.9147	-35.5169
NRC	2021-09-02	400MHz	VAN-Mix-3b	NA	25	C1	19192.1	8.12972e+08	64	191.36	-27.16	-21.1168	-20.7273	-20.9221
NRC	2021-09-02	400MHz	VAN-Mix-3b	NA	25	C2	15363.2	7.9911e+08	64	191.36	-27.16	-27.4061	-27.6829	-27.5445
NRC	2021-09-02	400MHz	VAN-Mix-3b	NA	25	C3	14896	7.93997e+08	64	191.36	-27.16	-33.6959	-33.8731	-33.7845
NRC	2021-09-02	400MHz	VAN-Mix-3b	NA	25	C4	13060.4	7.9175e+08	64	191.36	-27.16	-25.9762	-26.4557	-26.216
NRC	2021-09-02	400MHz	VAN-Mix-3b	NA	25	C5	12719.9	8.01309e+08	64	191.36	-27.16	-24.7008	-24.9025	-24.8016
NRC	2021-09-02	400MHz	VAN-Mix-3b	NA	25	C6	11590.7	8.01118e+08	64	191.36	-27.16	-24.9357	-25.1476	-25.0417
NRC	2021-09-02	400MHz	VAN-Mix-3b	NA	25	C7	11086.5	8.03672e+08	64	191.36	-27.16	-21.7928	-22.0872	-21.94
NRC	2021-09-02	400MHz	VAN-Mix-3b	NA	25	C8	5592.22	8.08177e+08	64	191.36	-27.16	-37.6531	-36.447	-37.0501
NRC	2021-09-02	400MHz	VAN-Mix-3b	NA	26	C1	19192.1	8.1353e+08	64	191.36	-27.16	-21.1378	-20.7277	-20.9328
NRC	2021-09-02	400MHz	VAN-Mix-3b	NA	26	C2	15363.2	7.97742e+08	64	191.36	-27.16	-29.7826	-30.0682	-29.9254
NRC	2021-09-02	400MHz	VAN-Mix-3b	NA	26	C3	14896	7.95405e+08	64	191.36	-27.16	-32.655	-32.8455	-32.7503
NRC	2021-09-02	400MHz	VAN-Mix-3b	NA	26	C4	13060.4	7.93995e+08	64	191.36	-27.16	-23.883	-24.3574	-24.1202
NRC	2021-09-02	400MHz	VAN-Mix-3b	NA	26	C5	12719.9	8.01439e+08	64	191.36	-27.16	-25.2376	-25.4385	-25.3381
NRC	2021-09-02	400MHz	VAN-Mix-3b	NA	26	C6	11590.7	8.00077e+08	64	191.36	-27.16	-26.9117	-27.153	-27.0324
NRC	2021-09-02	400MHz	VAN-Mix-3b	NA	26	C7	11086.5	8.05188e+08	64	191.36	-27.16	-20.6277	-20.891	-20.7594
NRC	2021-09-02	400MHz	VAN-Mix-3b	NA	26	C8	5592.22	8.09257e+08	64	191.36	-27.16	-37.0421	-35.837	-36.4395
NRC	2021-09-02	400MHz	VAN-Mix-3b	NA	27	C1	19192.1	8.1396e+08	64	191.36	-27.16	-21.2852	-20.8862	-21.0857
NRC	2021-09-02	400MHz	VAN-Mix-3b	NA	27	C2	15363.2	7.96739e+08	64	191.36	-27.16	-31.6784	-31.9405	-31.8095
NRC	2021-09-02	400MHz	VAN-Mix-3b	NA	27	C3	14896	7.95951e+08	64	191.36	-27.16	-32.646	-32.8285	-32.7373
NRC	2021-09-02	400MHz	VAN-Mix-3b	NA	27	C4	13060.4	7.93279e+08	64	191.36	-27.16	-25.4404	-25.8909	-25.6656
NRC	2021-09-02	400MHz	VAN-Mix-3b	NA	27	C5	12719.9	8.01697e+08	64	191.36	-27.16	-25.587	-25.7815	-25.6843
NRC	2021-09-02	400MHz	VAN-Mix-3b	NA	27	C6	11590.7	8.01996e+08	64	191.36	-27.16	-25.2196	-25.4802	-25.3499
NRC	2021-09-02	400MHz	VAN-Mix-3b	NA	27	C7	11086.5	8.07522e+08	64	191.36	-27.16	-18.4303	-18.7062	-18.5683
NRC	2021-09-02	400MHz	VAN-Mix-3b	NA	27	C8	5592.22	8.09848e+08	64	191.36	-27.16	-36.99	-35.7805	-36.3853

## Sheet: stability study
13C-qNMR raw data (last updated 09-feb-2022)
VANA-1 bulk carbon isotope delta = -31.30(3) permilles vs VPDB
VANA-1 chemical purity = 0.9982 g/g
13C/12C for VPDB = 0.011108
Lab	Date	Instrument	Sample	Vial	Experiment	Carbon	Frequency (Hz)	Peak area	Notes	delta_M0	delta_M1	delta_average
NRC	2021-10-17	400MHz	VANA-1	510	S01	C1	19192.1	7.05105e+08	ST stability at 40degC for 4 weeks	-21.5181	-21.0971	-21.3076
NRC	2021-10-17	400MHz	VANA-1	510	S01	C2	15363.2	6.88722e+08	ST stability at 40degC for 4 weeks	-33.9856	-34.2457	-34.1157
NRC	2021-10-17	400MHz	VANA-1	510	S01	C3	14896	6.89213e+08	ST stability at 40degC for 4 weeks	-33.2896	-33.5043	-33.397
NRC	2021-10-17	400MHz	VANA-1	510	S01	C4	13060.4	6.8592e+08	ST stability at 40degC for 4 weeks	-27.4921	-27.9891	-27.7406
NRC	2021-10-17	400MHz	VANA-1	510	S01	C5	12719.9	6.92119e+08	ST stability at 40degC for 4 weeks	-29.1709	-29.3783	-29.2746
NRC	2021-10-17	400MHz	VANA-1	510	S01	C6	11590.7	6.92251e+08	ST stability at 40degC for 4 weeks	-28.9824	-29.2551	-29.1187
NRC	2021-10-17	400MHz	VANA-1	510	S01	C7	11086.5	6.95918e+08	ST stability at 40degC for 4 weeks	-23.7834	-24.0386	-23.911
NRC	2021-10-17	400MHz	VANA-1	510	S01	C8	5592.22	6.90762e+08	ST stability at 40degC for 4 weeks	-52.1709	-50.9311	-51.551
NRC	2021-10-17	400MHz	VANA-1	510	S02	C1	19192.1	7.05202e+08	ST stability at 40degC for 4 weeks	-21.619	-21.2116	-21.4153
NRC	2021-10-17	400MHz	VANA-1	510	S02	C2	15363.2	6.9104e+08	ST stability at 40degC for 4 weeks	-30.9344	-31.1936	-31.064
NRC	2021-10-17	400MHz	VANA-1	510	S02	C3	14896	6.9027e+08	ST stability at 40degC for 4 weeks	-32.0259	-32.2254	-32.1256
NRC	2021-10-17	400MHz	VANA-1	510	S02	C4	13060.4	6.8631e+08	ST stability at 40degC for 4 weeks	-27.1689	-27.697	-27.433
NRC	2021-10-17	400MHz	VANA-1	510	S02	C5	12719.9	6.91145e+08	ST stability at 40degC for 4 weeks	-30.7858	-30.9984	-30.8921
NRC	2021-10-17	400MHz	VANA-1	510	S02	C6	11590.7	6.92805e+08	ST stability at 40degC for 4 weeks	-28.433	-28.707	-28.57
NRC	2021-10-17	400MHz	VANA-1	510	S02	C7	11086.5	6.96096e+08	ST stability at 40degC for 4 weeks	-23.7675	-24.0213	-23.8944
NRC	2021-10-17	400MHz	VANA-1	510	S02	C8	5592.22	6.88413e+08	ST stability at 40degC for 4 weeks	-55.657	-54.4371	-55.0471
NRC	2021-10-17	400MHz	VANA-1	510	S03	C1	19192.1	7.0673e+08	ST stability at 40degC for 4 weeks	-21.7406	-21.3331	-21.5369
NRC	2021-10-17	400MHz	VANA-1	510	S03	C2	15363.2	6.9302e+08	ST stability at 40degC for 4 weeks	-30.3725	-30.6292	-30.5009
NRC	2021-10-17	400MHz	VANA-1	510	S03	C3	14896	6.90898e+08	ST stability at 40degC for 4 weeks	-33.374	-33.5774	-33.4757
NRC	2021-10-17	400MHz	VANA-1	510	S03	C4	13060.4	6.87729e+08	ST stability at 40degC for 4 weeks	-27.3873	-27.9267	-27.657
NRC	2021-10-17	400MHz	VANA-1	510	S03	C5	12719.9	6.92765e+08	ST stability at 40degC for 4 weeks	-30.7338	-30.932	-30.8329
NRC	2021-10-17	400MHz	VANA-1	510	S03	C6	11590.7	6.95382e+08	ST stability at 40degC for 4 weeks	-27.0324	-27.2985	-27.1655
NRC	2021-10-17	400MHz	VANA-1	510	S03	C7	11086.5	6.96815e+08	ST stability at 40degC for 4 weeks	-25.005	-25.2721	-25.1386
NRC	2021-10-17	400MHz	VANA-1	510	S03	C8	5592.22	6.90648e+08	ST stability at 40degC for 4 weeks	-54.7464	-53.5233	-54.1349
NRC	2021-10-17	400MHz	VANA-1	510	S04	C1	19192.1	7.06957e+08	ST stability at 40degC for 4 weeks	-22.3107	-21.9111	-22.1109
NRC	2021-10-17	400MHz	VANA-1	510	S04	C2	15363.2	6.92217e+08	ST stability at 40degC for 4 weeks	-32.3865	-32.6374	-32.5119
NRC	2021-10-17	400MHz	VANA-1	510	S04	C3	14896	6.92931e+08	ST stability at 40degC for 4 weeks	-31.3781	-31.5717	-31.4749
NRC	2021-10-17	400MHz	VANA-1	510	S04	C4	13060.4	6.87662e+08	ST stability at 40degC for 4 weeks	-28.364	-28.8756	-28.6198
NRC	2021-10-17	400MHz	VANA-1	510	S04	C5	12719.9	6.93432e+08	ST stability at 40degC for 4 weeks	-30.6691	-30.8933	-30.7812
NRC	2021-10-17	400MHz	VANA-1	510	S04	C6	11590.7	6.94759e+08	ST stability at 40degC for 4 weeks	-28.794	-29.0772	-28.9356
NRC	2021-10-17	400MHz	VANA-1	510	S04	C7	11086.5	6.99464e+08	ST stability at 40degC for 4 weeks	-22.1459	-22.4017	-22.2738
NRC	2021-10-17	400MHz	VANA-1	510	S04	C8	5592.22	6.91559e+08	ST stability at 40degC for 4 weeks	-54.3438	-53.1189	-53.7314
NRC	2021-10-17	400MHz	VANA-1	510	S05	C1	19192.1	7.08223e+08	ST stability at 40degC for 4 weeks	-21.2974	-20.8826	-21.09
NRC	2021-10-17	400MHz	VANA-1	510	S05	C2	15363.2	6.93753e+08	ST stability at 40degC for 4 weeks	-30.9657	-31.2149	-31.0903
NRC	2021-10-17	400MHz	VANA-1	510	S05	C3	14896	6.94595e+08	ST stability at 40degC for 4 weeks	-29.776	-29.9909	-29.8835
NRC	2021-10-17	400MHz	VANA-1	510	S05	C4	13060.4	6.89163e+08	ST stability at 40degC for 4 weeks	-26.973	-27.524	-27.2485
NRC	2021-10-17	400MHz	VANA-1	510	S05	C5	12719.9	6.93112e+08	ST stability at 40degC for 4 weeks	-31.8704	-32.0935	-31.982
NRC	2021-10-17	400MHz	VANA-1	510	S05	C6	11590.7	6.94335e+08	ST stability at 40degC for 4 weeks	-30.1436	-30.4232	-30.2834
NRC	2021-10-17	400MHz	VANA-1	510	S05	C7	11086.5	6.97563e+08	ST stability at 40degC for 4 weeks	-25.5859	-25.8087	-25.6973
NRC	2021-10-17	400MHz	VANA-1	510	S05	C8	5592.22	6.92496e+08	ST stability at 40degC for 4 weeks	-53.7806	-52.553	-53.1668
NRC	2021-11-19	400MHz	VANA-1	510	S06	C1	19192.1	7.12148e+08	ST stability at 40degC for 2 weeks	-20.5561	-20.1633	-20.3597
NRC	2021-11-19	400MHz	VANA-1	510	S06	C2	15363.2	6.96714e+08	ST stability at 40degC for 2 weeks	-31.4743	-31.7219	-31.5981
NRC	2021-11-19	400MHz	VANA-1	510	S06	C3	14896	6.96094e+08	ST stability at 40degC for 2 weeks	-32.3443	-32.5662	-32.4552
NRC	2021-11-19	400MHz	VANA-1	510	S06	C4	13060.4	6.90811e+08	ST stability at 40degC for 2 weeks	-29.3201	-29.8275	-29.5738
NRC	2021-11-19	400MHz	VANA-1	510	S06	C5	12719.9	6.98933e+08	ST stability at 40degC for 2 weeks	-28.3555	-28.5769	-28.4662
NRC	2021-11-19	400MHz	VANA-1	510	S06	C6	11590.7	6.99372e+08	ST stability at 40degC for 2 weeks	-27.7384	-27.9859	-27.8622
NRC	2021-11-19	400MHz	VANA-1	510	S06	C7	11086.5	7.0052e+08	ST stability at 40degC for 2 weeks	-26.1262	-26.3965	-26.2614
NRC	2021-11-19	400MHz	VANA-1	510	S06	C8	5592.22	6.95306e+08	ST stability at 40degC for 2 weeks	-54.4773	-53.249	-53.8631
NRC	2021-11-19	400MHz	VANA-1	510	S07	C1	19192.1	7.12646e+08	ST stability at 40degC for 2 weeks	-22.1306	-21.7258	-21.9282
NRC	2021-11-19	400MHz	VANA-1	510	S07	C2	15363.2	6.98953e+08	ST stability at 40degC for 2 weeks	-30.5744	-30.8362	-30.7053
NRC	2021-11-19	400MHz	VANA-1	510	S07	C3	14896	6.96721e+08	ST stability at 40degC for 2 weeks	-33.7044	-33.8936	-33.799
NRC	2021-11-19	400MHz	VANA-1	510	S07	C4	13060.4	6.92602e+08	ST stability at 40degC for 2 weeks	-29.0278	-29.5256	-29.2767
NRC	2021-11-19	400MHz	VANA-1	510	S07	C5	12719.9	7.00831e+08	ST stability at 40degC for 2 weeks	-27.9413	-28.1607	-28.051
NRC	2021-11-19	400MHz	VANA-1	510	S07	C6	11590.7	7.00323e+08	ST stability at 40degC for 2 weeks	-28.6547	-28.8785	-28.7666
NRC	2021-11-19	400MHz	VANA-1	510	S07	C7	11086.5	7.03043e+08	ST stability at 40degC for 2 weeks	-24.8407	-25.1142	-24.9775
NRC	2021-11-19	400MHz	VANA-1	510	S07	C8	5592.22	6.97599e+08	ST stability at 40degC for 2 weeks	-53.519	-52.2838	-52.9014
NRC	2021-11-19	400MHz	VANA-1	510	S08	C1	19192.1	7.1392e+08	ST stability at 40degC for 2 weeks	-21.9619	-21.5564	-21.7592
NRC	2021-11-19	400MHz	VANA-1	510	S08	C2	15363.2	6.99824e+08	ST stability at 40degC for 2 weeks	-30.9373	-31.1878	-31.0626
NRC	2021-11-19	400MHz	VANA-1	510	S08	C3	14896	6.98028e+08	ST stability at 40degC for 2 weeks	-33.4509	-33.6596	-33.5553
NRC	2021-11-19	400MHz	VANA-1	510	S08	C4	13060.4	6.94245e+08	ST stability at 40degC for 2 weeks	-28.2875	-28.8186	-28.5531
NRC	2021-11-19	400MHz	VANA-1	510	S08	C5	12719.9	7.00709e+08	ST stability at 40degC for 2 weeks	-29.6986	-29.8998	-29.7992
NRC	2021-11-19	400MHz	VANA-1	510	S08	C6	11590.7	7.02676e+08	ST stability at 40degC for 2 weeks	-26.9444	-27.2001	-27.0723
NRC	2021-11-19	400MHz	VANA-1	510	S08	C7	11086.5	7.037e+08	ST stability at 40degC for 2 weeks	-25.5123	-25.7833	-25.6478
NRC	2021-11-19	400MHz	VANA-1	510	S08	C8	5592.22	6.98668e+08	ST stability at 40degC for 2 weeks	-53.6	-52.3673	-52.9837
NRC	2021-11-19	400MHz	VANA-1	510	S09	C1	19192.1	7.1551e+08	ST stability at 40degC for 2 weeks	-21.0048	-20.6137	-20.8093
NRC	2021-11-19	400MHz	VANA-1	510	S09	C2	15363.2	6.99683e+08	ST stability at 40degC for 2 weeks	-32.3653	-32.6066	-32.486
NRC	2021-11-19	400MHz	VANA-1	510	S09	C3	14896	7.00456e+08	ST stability at 40degC for 2 weeks	-31.2849	-31.4915	-31.3882
NRC	2021-11-19	400MHz	VANA-1	510	S09	C4	13060.4	6.93611e+08	ST stability at 40degC for 2 weeks	-30.4172	-30.911	-30.6641
NRC	2021-11-19	400MHz	VANA-1	510	S09	C5	12719.9	7.01955e+08	ST stability at 40degC for 2 weeks	-29.1882	-29.4258	-29.307
NRC	2021-11-19	400MHz	VANA-1	510	S09	C6	11590.7	7.01897e+08	ST stability at 40degC for 2 weeks	-29.2695	-29.5234	-29.3964
NRC	2021-11-19	400MHz	VANA-1	510	S09	C7	11086.5	7.05152e+08	ST stability at 40degC for 2 weeks	-24.7189	-24.98	-24.8494
NRC	2021-11-19	400MHz	VANA-1	510	S09	C8	5592.22	7.00611e+08	ST stability at 40degC for 2 weeks	-52.1447	-50.9074	-51.526
NRC	2021-11-19	400MHz	VANA-1	510	S10	C1	19192.1	7.16744e+08	ST stability at 40degC for 2 weeks	-21.1354	-20.7346	-20.935
NRC	2021-11-19	400MHz	VANA-1	510	S10	C2	15363.2	7.01937e+08	ST stability at 40degC for 2 weeks	-31.033	-31.2808	-31.1569
NRC	2021-11-19	400MHz	VANA-1	510	S10	C3	14896	7.00487e+08	ST stability at 40degC for 2 weeks	-33.0558	-33.2664	-33.1611
NRC	2021-11-19	400MHz	VANA-1	510	S10	C4	13060.4	6.96136e+08	ST stability at 40degC for 2 weeks	-28.6721	-29.1989	-28.9355
NRC	2021-11-19	400MHz	VANA-1	510	S10	C5	12719.9	7.0259e+08	ST stability at 40degC for 2 weeks	-30.1225	-30.3294	-30.2259
NRC	2021-11-19	400MHz	VANA-1	510	S10	C6	11590.7	7.04709e+08	ST stability at 40degC for 2 weeks	-27.1649	-27.4248	-27.2948
NRC	2021-11-19	400MHz	VANA-1	510	S10	C7	11086.5	7.05771e+08	ST stability at 40degC for 2 weeks	-25.683	-25.9534	-25.8182
NRC	2021-11-19	400MHz	VANA-1	510	S10	C8	5592.22	7.009e+08	ST stability at 40degC for 2 weeks	-53.5262	-52.2967	-52.9115
NRC	2021-10-15	400MHz	VANB-1	785	S11	C1	19192.1	7.12633e+08	ST stability at 40degC for 4 weeks	-20.6409	-20.2408	-20.4409
NRC	2021-10-15	400MHz	VANB-1	785	S11	C2	15363.2	6.98816e+08	ST stability at 40degC for 4 weeks	-29.2732	-29.5542	-29.4137
NRC	2021-10-15	400MHz	VANB-1	785	S11	C3	14896	6.96208e+08	ST stability at 40degC for 4 weeks	-32.9344	-33.0997	-33.017
NRC	2021-10-15	400MHz	VANB-1	785	S11	C4	13060.4	6.95012e+08	ST stability at 40degC for 4 weeks	-24.11	-24.5779	-24.3439
NRC	2021-10-15	400MHz	VANB-1	785	S11	C5	12719.9	7.00576e+08	ST stability at 40degC for 4 weeks	-26.8011	-26.9963	-26.8987
NRC	2021-10-15	400MHz	VANB-1	785	S11	C6	11590.7	7.01664e+08	ST stability at 40degC for 4 weeks	-25.2742	-25.5362	-25.4052
NRC	2021-10-15	400MHz	VANB-1	785	S11	C7	11086.5	7.06954e+08	ST stability at 40degC for 4 weeks	-17.8445	-18.1246	-17.9845
NRC	2021-10-15	400MHz	VANB-1	785	S11	C8	5592.22	7.13719e+08	ST stability at 40degC for 4 weeks	-29.9198	-28.7174	-29.3186
NRC	2021-10-15	400MHz	VANB-1	785	S12	C1	19192.1	7.11179e+08	ST stability at 40degC for 4 weeks	-22.9966	-22.6048	-22.8007
NRC	2021-10-15	400MHz	VANB-1	785	S12	C2	15363.2	7.00365e+08	ST stability at 40degC for 4 weeks	-27.4319	-27.7171	-27.5745
NRC	2021-10-15	400MHz	VANB-1	785	S12	C3	14896	6.96167e+08	ST stability at 40degC for 4 weeks	-33.3244	-33.4912	-33.4078
NRC	2021-10-15	400MHz	VANB-1	785	S12	C4	13060.4	6.9562e+08	ST stability at 40degC for 4 weeks	-23.5828	-24.0703	-23.8265
NRC	2021-10-15	400MHz	VANB-1	785	S12	C5	12719.9	7.02396e+08	ST stability at 40degC for 4 weeks	-24.5813	-24.7708	-24.6761
NRC	2021-10-15	400MHz	VANB-1	785	S12	C6	11590.7	7.02784e+08	ST stability at 40degC for 4 weeks	-24.0365	-24.2693	-24.1529
NRC	2021-10-15	400MHz	VANB-1	785	S12	C7	11086.5	7.06606e+08	ST stability at 40degC for 4 weeks	-18.6709	-18.9605	-18.8157
NRC	2021-10-15	400MHz	VANB-1	785	S12	C8	5592.22	7.12321e+08	ST stability at 40degC for 4 weeks	-32.1738	-30.9875	-31.5807
NRC	2021-10-15	400MHz	VANB-1	785	S13	C1	19192.1	7.12587e+08	ST stability at 40degC for 4 weeks	-23.0122	-22.6231	-22.8176
NRC	2021-10-15	400MHz	VANB-1	785	S13	C2	15363.2	7.01441e+08	ST stability at 40degC for 4 weeks	-27.8826	-28.1626	-28.0226
NRC	2021-10-15	400MHz	VANB-1	785	S13	C3	14896	6.99074e+08	ST stability at 40degC for 4 weeks	-31.1988	-31.3641	-31.2815
NRC	2021-10-15	400MHz	VANB-1	785	S13	C4	13060.4	6.96406e+08	ST stability at 40degC for 4 weeks	-24.4361	-24.9233	-24.6797
NRC	2021-10-15	400MHz	VANB-1	785	S13	C5	12719.9	7.0344e+08	ST stability at 40degC for 4 weeks	-25.0814	-25.2964	-25.1889
NRC	2021-10-15	400MHz	VANB-1	785	S13	C6	11590.7	7.0277e+08	ST stability at 40degC for 4 weeks	-26.0208	-26.2591	-26.1399
NRC	2021-10-15	400MHz	VANB-1	785	S13	C7	11086.5	7.08282e+08	ST stability at 40degC for 4 weeks	-18.2976	-18.5705	-18.434
NRC	2021-10-15	400MHz	VANB-1	785	S13	C8	5592.22	7.14694e+08	ST stability at 40degC for 4 weeks	-30.8692	-29.6733	-30.2712
NRC	2021-10-15	400MHz	VANB-1	785	S14	C1	19192.1	7.15265e+08	ST stability at 40degC for 4 weeks	-21.0073	-20.6153	-20.8113
NRC	2021-10-15	400MHz	VANB-1	785	S14	C2	15363.2	7.01362e+08	ST stability at 40degC for 4 weeks	-29.6847	-29.9756	-29.8302
NRC	2021-10-15	400MHz	VANB-1	785	S14	C3	14896	6.98652e+08	ST stability at 40degC for 4 weeks	-33.474	-33.6346	-33.5543
NRC	2021-10-15	400MHz	VANB-1	785	S14	C4	13060.4	6.9817e+08	ST stability at 40degC for 4 weeks	-23.6397	-24.0976	-23.8687
NRC	2021-10-15	400MHz	VANB-1	785	S14	C5	12719.9	7.03666e+08	ST stability at 40degC for 4 weeks	-26.4628	-26.6573	-26.56
NRC	2021-10-15	400MHz	VANB-1	785	S14	C6	11590.7	7.05063e+08	ST stability at 40degC for 4 weeks	-24.5094	-24.7857	-24.6476
NRC	2021-10-15	400MHz	VANB-1	785	S14	C7	11086.5	7.1132e+08	ST stability at 40degC for 4 weeks	-15.7577	-16.0519	-15.9048
NRC	2021-10-15	400MHz	VANB-1	785	S14	C8	5592.22	7.14909e+08	ST stability at 40degC for 4 weeks	-32.2616	-31.0732	-31.6674
NRC	2021-10-15	400MHz	VANB-1	785	S15	C1	19192.1	7.13938e+08	ST stability at 40degC for 4 weeks	-23.7676	-23.3654	-23.5665
NRC	2021-10-15	400MHz	VANB-1	785	S15	C2	15363.2	7.02067e+08	ST stability at 40degC for 4 weeks	-29.6183	-29.9044	-29.7614
NRC	2021-10-15	400MHz	VANB-1	785	S15	C3	14896	7.00462e+08	ST stability at 40degC for 4 weeks	-31.8607	-32.0266	-31.9436
NRC	2021-10-15	400MHz	VANB-1	785	S15	C4	13060.4	6.99128e+08	ST stability at 40degC for 4 weeks	-23.2105	-23.706	-23.4582
NRC	2021-10-15	400MHz	VANB-1	785	S15	C5	12719.9	7.04141e+08	ST stability at 40degC for 4 weeks	-26.7197	-26.9218	-26.8207
NRC	2021-10-15	400MHz	VANB-1	785	S15	C6	11590.7	7.04533e+08	ST stability at 40degC for 4 weeks	-26.1718	-26.4435	-26.3076
NRC	2021-10-15	400MHz	VANB-1	785	S15	C7	11086.5	7.1124e+08	ST stability at 40degC for 4 weeks	-16.8012	-17.0683	-16.9347
NRC	2021-10-15	400MHz	VANB-1	785	S15	C8	5592.22	7.18221e+08	ST stability at 40degC for 4 weeks	-28.6486	-27.4521	-28.0503
NRC	2021-11-20	400MHz	VANB-1	785	S16	C1	19192.1	8.41685e+08	ST stability at 40degC for 2 weeks	-19.2113	-18.8162	-19.0137
NRC	2021-11-20	400MHz	VANB-1	785	S16	C2	15363.2	8.25422e+08	ST stability at 40degC for 2 weeks	-27.7883	-28.0564	-27.9223
NRC	2021-11-20	400MHz	VANB-1	785	S16	C3	14896	8.21572e+08	ST stability at 40degC for 2 weeks	-32.3724	-32.5552	-32.4638
NRC	2021-11-20	400MHz	VANB-1	785	S16	C4	13060.4	8.19287e+08	ST stability at 40degC for 2 weeks	-24.5941	-25.054	-24.8241
NRC	2021-11-20	400MHz	VANB-1	785	S16	C5	12719.9	8.28202e+08	ST stability at 40degC for 2 weeks	-24.4792	-24.6721	-24.5756
NRC	2021-11-20	400MHz	VANB-1	785	S16	C6	11590.7	8.28108e+08	ST stability at 40degC for 2 weeks	-24.5903	-24.8125	-24.7014
NRC	2021-11-20	400MHz	VANB-1	785	S16	C7	11086.5	8.31066e+08	ST stability at 40degC for 2 weeks	-21.068	-21.3437	-21.2059
NRC	2021-11-20	400MHz	VANB-1	785	S16	C8	5592.22	8.3937e+08	ST stability at 40degC for 2 weeks	-32.6945	-31.4932	-32.0938
NRC	2021-11-20	400MHz	VANB-1	785	S17	C1	19192.1	8.42467e+08	ST stability at 40degC for 2 weeks	-19.2527	-18.8823	-19.0675
NRC	2021-11-20	400MHz	VANB-1	785	S17	C2	15363.2	8.24947e+08	ST stability at 40degC for 2 weeks	-29.3061	-29.5632	-29.4347
NRC	2021-11-20	400MHz	VANB-1	785	S17	C3	14896	8.21792e+08	ST stability at 40degC for 2 weeks	-33.0589	-33.2333	-33.1461
NRC	2021-11-20	400MHz	VANB-1	785	S17	C4	13060.4	8.17265e+08	ST stability at 40degC for 2 weeks	-27.981	-28.4024	-28.1917
NRC	2021-11-20	400MHz	VANB-1	785	S17	C5	12719.9	8.30019e+08	ST stability at 40degC for 2 weeks	-23.2732	-23.4843	-23.3787
NRC	2021-11-20	400MHz	VANB-1	785	S17	C6	11590.7	8.29518e+08	ST stability at 40degC for 2 weeks	-23.869	-24.0857	-23.9774
NRC	2021-11-20	400MHz	VANB-1	785	S17	C7	11086.5	8.33065e+08	ST stability at 40degC for 2 weeks	-19.65	-19.959	-19.8045
NRC	2021-11-20	400MHz	VANB-1	785	S17	C8	5592.22	8.4215e+08	ST stability at 40degC for 2 weeks	-30.4069	-29.1944	-29.8007
NRC	2021-11-20	400MHz	VANB-1	785	S18	C1	19192.1	8.42846e+08	ST stability at 40degC for 2 weeks	-19.9688	-19.5787	-19.7738
NRC	2021-11-20	400MHz	VANB-1	785	S18	C2	15363.2	8.25369e+08	ST stability at 40degC for 2 weeks	-29.955	-30.219	-30.087
NRC	2021-11-20	400MHz	VANB-1	785	S18	C3	14896	8.22676e+08	ST stability at 40degC for 2 weeks	-33.1547	-33.3562	-33.2555
NRC	2021-11-20	400MHz	VANB-1	785	S18	C4	13060.4	8.2053e+08	ST stability at 40degC for 2 weeks	-25.2125	-25.6564	-25.4345
NRC	2021-11-20	400MHz	VANB-1	785	S18	C5	12719.9	8.31585e+08	ST stability at 40degC for 2 weeks	-22.57	-22.7592	-22.6646
NRC	2021-11-20	400MHz	VANB-1	785	S18	C6	11590.7	8.30709e+08	ST stability at 40degC for 2 weeks	-23.6113	-23.8362	-23.7237
NRC	2021-11-20	400MHz	VANB-1	785	S18	C7	11086.5	8.33059e+08	ST stability at 40degC for 2 weeks	-20.8193	-21.1088	-20.964
NRC	2021-11-20	400MHz	VANB-1	785	S18	C8	5592.22	8.42193e+08	ST stability at 40degC for 2 weeks	-31.5065	-30.3034	-30.9049
NRC	2021-11-20	400MHz	VANB-1	785	S19	C1	19192.1	8.42275e+08	ST stability at 40degC for 2 weeks	-19.4582	-19.0796	-19.2689
NRC	2021-11-20	400MHz	VANB-1	785	S19	C2	15363.2	8.2655e+08	ST stability at 40degC for 2 weeks	-27.3794	-27.6491	-27.5143
NRC	2021-11-20	400MHz	VANB-1	785	S19	C3	14896	8.21783e+08	ST stability at 40degC for 2 weeks	-33.0498	-33.235	-33.1424
NRC	2021-11-20	400MHz	VANB-1	785	S19	C4	13060.4	8.18056e+08	ST stability at 40degC for 2 weeks	-27.01	-27.4524	-27.2312
NRC	2021-11-20	400MHz	VANB-1	785	S19	C5	12719.9	8.31035e+08	ST stability at 40degC for 2 weeks	-22.0447	-22.2578	-22.1512
NRC	2021-11-20	400MHz	VANB-1	785	S19	C6	11590.7	8.28732e+08	ST stability at 40degC for 2 weeks	-24.784	-24.9696	-24.8768
NRC	2021-11-20	400MHz	VANB-1	785	S19	C7	11086.5	8.30718e+08	ST stability at 40degC for 2 weeks	-22.4221	-22.721	-22.5716
NRC	2021-11-20	400MHz	VANB-1	785	S19	C8	5592.22	8.41924e+08	ST stability at 40degC for 2 weeks	-30.6502	-29.4394	-30.0448
NRC	2021-11-20	400MHz	VANB-1	785	S20	C1	19192.1	8.42208e+08	ST stability at 40degC for 2 weeks	-20.8236	-20.4235	-20.6236
NRC	2021-11-20	400MHz	VANB-1	785	S20	C2	15363.2	8.28146e+08	ST stability at 40degC for 2 weeks	-26.7598	-27.0589	-26.9093
NRC	2021-11-20	400MHz	VANB-1	785	S20	C3	14896	8.22565e+08	ST stability at 40degC for 2 weeks	-33.389	-33.569	-33.479
NRC	2021-11-20	400MHz	VANB-1	785	S20	C4	13060.4	8.21771e+08	ST stability at 40degC for 2 weeks	-23.8262	-24.289	-24.0576
NRC	2021-11-20	400MHz	VANB-1	785	S20	C5	12719.9	8.31861e+08	ST stability at 40degC for 2 weeks	-22.347	-22.5529	-22.4499
NRC	2021-11-20	400MHz	VANB-1	785	S20	C6	11590.7	8.2859e+08	ST stability at 40degC for 2 weeks	-26.2321	-26.4239	-26.328
NRC	2021-11-20	400MHz	VANB-1	785	S20	C7	11086.5	8.32515e+08	ST stability at 40degC for 2 weeks	-21.5694	-21.8502	-21.7098
NRC	2021-11-20	400MHz	VANB-1	785	S20	C8	5592.22	8.41985e+08	ST stability at 40degC for 2 weeks	-31.8512	-30.6527	-31.252

## Sheet: example calculation
Example calculations of carbon isotope delta for vanillin
					average delta	-31.3	<- input data from IRMS
					R_VPDB	0.011108	<- input data
					average R13	0.0107603	<- derived input data			MODEL M0				MODEL M1
																		Initial values			Abundances of isotopologues
Lab	Date	Instrument	Sample	Vial	Experiment	Carbon	Frequency (Hz)	Peak area		Sadj	x13	delta		delta	Scalc	difference		x13	x12		1	2	3	4	5	6	7	8
NRC	2021-04-05	400MHz	VANA-1	170	1	C1	19192.1	7.21639e+08		7.29577e+08	0.0107555	-21.2037		-20.3786	7.18428e+08	1.0308e+13	C1	0.0107645	0.989236	1	0.00998869	0.000107518	0.000107228	0.000107717	0.000107824	0.0001076	0.000108261	0.000105011
NRC	2021-04-05	400MHz	VANA-1	170	1	C2	15363.2	7.06121e+08		7.21656e+08	0.0106388	-31.9449		-30.9691	7.03581e+08	6.4539e+12	C2	0.0106494	0.989351	2	0.000107518	0.00988071	0.000106069	0.000106553	0.000106658	0.000106436	0.000107091	0.000103876
NRC	2021-04-05	400MHz	VANA-1	170	1	C3	14896	7.06014e+08		7.21546e+08	0.0106371	-32.0934		-33.5873	7.01635e+08	1.91701e+13	C3	0.0106209	0.989379	3	0.000107228	0.000106069	0.00985401	0.000106265	0.00010637	0.000106149	0.000106801	0.000103595
NRC	2021-04-05	400MHz	VANA-1	170	1	C4	13060.4	6.99538e+08		7.22623e+08	0.010653	-30.6337		-29.1763	6.97506e+08	4.12813e+12	C4	0.0106689	0.989331	4	0.000107717	0.000106553	0.000106265	0.00989899	0.000106856	0.000106633	0.000107289	0.000104068
NRC	2021-04-05	400MHz	VANA-1	170	1	C5	12719.9	7.10919e+08		7.26559e+08	0.010711	-25.2957		-28.2149	7.05527e+08	2.90751e+13	C5	0.0106793	0.989321	5	0.000107824	0.000106658	0.00010637	0.000106856	0.00990879	0.000106739	0.000107395	0.000104171
NRC	2021-04-05	400MHz	VANA-1	170	1	C6	11590.7	7.07567e+08		7.23134e+08	0.0106605	-29.9408		-30.2353	7.04073e+08	1.22066e+13	C6	0.0106573	0.989343	6	0.0001076	0.000106436	0.000106149	0.000106633	0.000106739	0.00988819	0.000107172	0.000103955
NRC	2021-04-05	400MHz	VANA-1	170	1	C7	11086.5	7.11635e+08		7.2729e+08	0.0107218	-24.3042		-24.2742	7.08384e+08	1.05685e+13	C7	0.0107222	0.989278	7	0.000108261	0.000107091	0.000106801	0.000107289	0.000107395	0.000107172	0.00994897	0.000104594
NRC	2021-04-05	400MHz	VANA-1	170	1	C8	5592.22	7.04665e+08		7.04665e+08	0.0103883	-54.9754		-53.5642	7.01363e+08	1.09056e+13	C8	0.0104036	0.989596	8	0.000105011	0.000103876	0.000103595	0.000104068	0.000104171	0.000103955	0.000104594	0.00965032
																	s	6.75714e+10		sum	0.0106321	0.0104124	0.0103836	0.0103225	0.0104412	0.0104197	0.0104835	0.0103796
														minimize this with SOLVER ->	1.02816e+14
														by changing cells W7:W15
